# Supplementary material for: High‐resolution genome and genetic map of tetraploid Allium porrum expose pericentromeric recombination
Source: Plant Genome. 2025 Dec 8;18(4):e70159. doi: 10.1002/tpg2.70159 (PMC12683693; doi:10.1002/tpg2.70159)
Supplement: Supplementary file 1 — Tables S1 HiFi sequencing overview. Contains an overview of per SMRTcell stats on data production Tables S2 RNA‐seq samples. The samples and tissues used for transcriptome sequencing Tables S3 Integrated genetic map. The linkage map generated from two populations merged (average) except for chromosome 6 Tables S4 Linkage map stats per LG. Overview of statistics for each linkage group Tables S5 Spearman rank correlation. Spearman’ s rank correlation (ρ) between genetic and physical order of markers per chromosome Tables S6 Annotation overview. Overview of annotation statistics per chromosome [file TPG2-18-e70159-s002.xlsx]

## Sheet: S1 - HiFi production
Supplementary Table S1: Overview of HiFi sequencing runs of leek genomic reads
Sequencer:	Run date:	Library sequenced:	Run name:	SMRTcell:	Movie name:	Fastq present:	Total_bases	Total_reads	GC_bases	GC_percentage	Mean_length		Median_length	N50_length	N95_length	Mean_read_qv	Median_read_qv
Sequel	2020-07-24	WUR_SQ_276	r54072_20200724_113144	2_B01	m54072_200725_051106	m54072_200725_051106_ccs.fastq.gz	1083019698	169738	388040318	35.83	6381	1083098178	4465	12854	3423	35	36
SequelII	2020-08-13	WUR_SQ_278	r64151_20200813_135727	1_A01	m64151_200813_140824	m64151_200813_140824.Q20.fastq.gz	21507698900	1592863	7722933073	35.91	13503	21508429089	13315	13709	10849	29	30
SequelII	2020-12-03	WUR_SQ_291	r64151_20201203_153314	1_A01	m64151_201203_154423	m64151_201203_154423.Q20.fastq.gz	25340566025	1605770	9072020450	35.8	15781	25340656370	15441	16060	12070	29	30
SequelII	2020-12-03	WUR_SQ_291	r64151_20201203_153314	2_B01	m64151_201204_220030	m64151_201204_220030.Q20.fastq.gz	21801498879	1341290	7842708414	35.97	16254	21801327660	15881	16578	12303	30	31
SequelII	2020-12-03	WUR_SQ_291	r64151_20201203_153314	3_C01	m64151_201206_042313	m64151_201206_042313.Q20.fastq.gz	22874576126	1422757	8216241018	35.92	16078	22875087046	15728	16377	12255	29	30
SequelII	2020-12-09	WUR_SQ_291	r64151_20201209_092855	1_A01	m64151_201209_094248	m64151_201209_094248.Q20.fastq.gz	25181476486	1600339	9021457843	35.83	15735	25181334165	15384	15987	12064	30	31
SequelII	2020-12-09	WUR_SQ_291	r64151_20201209_092855	2_B01	m64151_201210_155853	m64151_201210_155853.Q20.fastq.gz	22797122943	1422090	8185425099	35.91	16031	22797524790	15673	16325	12210	30	31
SequelII	2020-12-09	WUR_SQ_291	r64151_20201209_092855	3_C01	m64151_201211_221818	m64151_201211_221818.Q20.fastq.gz	24013726411	1522453	8605675319	35.84	15773	24013651169	15427	16040	12080	29	30
SequelII	2021-01-07	WUR_SQ_291	r64151_20210107_113524	1_A01	m64151_210107_130903	m64151_210107_130903_ccs.fastq.gz	27947010895	1826283	9982783236	35.72	15303	27947608749	15029	15635	11580	30	31
SequelII	2021-01-07	WUR_SQ_291	r64151_20210107_113524	2_B01	m64151_210108_192524	m64151_210108_192524.hifi_reads.fastq.gz	27673759120	1760128	9905458331	35.79	15723	27674492544	15363	15958	12075	30	31
SequelII	2021-01-21	WUR_SQ_291-293	r64151_20210121_161936	1_A01	m64151_210121_163255	m64151_210121_163255_ccs.fastq.gz	18552636171	1213979	6628421240	35.73	15283	18553241057	15014	15628	11548	32	33
SequelII	2021-01-21	WUR_SQ_291-293	r64151_20210121_161936	2_B01	m64151_210122_225842	m64151_210122_225842_ccs.fastq.gz	16914404939	1068780	6053351602	35.79	15826	16914512280	15461	16076	12130	31	32
SequelII	2021-01-21	WUR_SQ_291-293	r64151_20210121_161936	3_C01	m64151_210124_053749	m64151_210124_053749_ccs.fastq.gz	19936150999	1889058	7124624420	35.74	10553	19935229074	10424	10773	7968	35	36
SequelII	2021-01-26	WUR_SQ_294	r64151_20210126_114132	1_A01	m64151_210126_115237	m64151_210126_115237.Q20.fastq.gz	13900381685	1191572	4983189441	35.85	11666	13900878952	11132	11670	8299	36	37
SequelII	2021-02-02	WUR_SQ_294	r64151_20210202_104247	1_A01	m64151_210202_105531	m64151_210202_105531.Q20.fastq.gz	26855244413	2540850	9629197490	35.86	10569	26854243650	10642	10914	8122	34	35
SequelII	2021-02-04	WUR_SQ_295	r64151_20210204_101119	1_A01	m64151_210204_103058	m64151_210204_103058.Q20.fastq.gz	28551204210	1987621	10226941710	35.82	14365	28552175665	14006	14739	10112	32	33
SequelII	2021-02-04	WUR_SQ_295	r64151_20210204_101119	2_B01	m64151_210205_164554	m64151_210205_164554.Q20.fastq.gz	27212496276	1927022	9736804468	35.78	14122	27213404684	13769	14466	9966	32	33
SequelII	2021-02-04	WUR_SQ_295	r64151_20210204_101119	3_C01	m64151_210206_231401	m64151_210206_231401.Q20.fastq.gz	28764290741	2071863	10272865516	35.71	13883	28763674029	13523	14171	9885	31	32
SequelIIe	2021-03-03	WUR_SQ_295	r64151e_20210303_105207	2_B01	m64151e_210304_113615	m64151e_210304_113615.hifi_reads.fastq.gz	15864542607	1104943	5683153076	35.82	14358	15864771594	14045	14695	10296	32	33
SequelIIe	2021-03-03	WUR_SQ_295	r64151e_20210303_105207	3_C01	m64151e_210305_175723	m64151e_210305_175723.hifi_reads.fastq.gz	17498846642	1239632	6260636664	35.78	14116	17498645312	13784	14424	10099	32	33
SequelIIe	2021-03-03	WUR_SQ_295	r64151e_20210303_105207	4_D01	m64151e_210307_001835	m64151e_210307_001835.hifi_reads.fastq.gz	16999220666	1180568	6089705580	35.82	14399	16998998632	14081	14771	10217	31	32
SequelIIe	2021-03-18	WUR_SQ_295	r64151e_20210318_133621	1_A01	m64151e_210318_144650	m64151e_210318_144650.hifi_reads.fastq.gz	24274482338	1705686	8686373024	35.78	14232	24275323152	13885	14570	10090	31	32
SequelIIe	2021-03-18	WUR_SQ_295	r64151e_20210318_133621	2_B01	m64151e_210319_205451	m64151e_210319_205451.hifi_reads.fastq.gz	22458405175	1520972	8053393221	35.86	14766	22458672552	14459	15170	10515	30	31
SequelIIe	2021-03-18	WUR_SQ_295	r64151e_20210318_133621	3_C01	m64151e_210321_031558	m64151e_210321_031558.hifi_reads.fastq.gz	17695491497	1197726	6356480495	35.92	14774	17695203924	14468	15187	10493	31	32
SequelIIe	2021-03-30	WUR_SQ_295	r64151e_20210330_140447	1_A01	m64151e_210330_141735	m64151e_210330_141735.hifi_reads.fastq.gz	22182000909	1521578	7943992702	35.81	14578	22181564084	14265	14969	10334	30	31
SequelIIe	2021-04-01	WUR_SQ_295	r64151e_20210401_140221	2_B01	m64151e_210401_224942	m64151e_210401_224942.hifi_reads.fastq.gz	22896650788	1581522	8192142209	35.78	14478	22897275516	14149	14843	10288	31	32
SequelIIe	2021-04-01	WUR_SQ_295	r64151e_20210401_140221	3_C01	m64151e_210403_051126	m64151e_210403_051126.hifi_reads.fastq.gz	19083191562	1312660	6842545654	35.86	14538	19083451080	14214	14969	10176	29	30
SequelIIe	2021-04-08	WUR_SQ_298	r64151e_20210408_140523	1_A01	m64151e_210408_141809	m64151e_210408_141809.hifi_reads.fastq.gz	24178745449	1608509	8648129975	35.77	15032	24179107288	14659	15367	11184	28	29
SequelIIe	2021-04-08	WUR_SQ_298	r64151e_20210408_140523	2_B01	m64151e_210409_202704	m64151e_210409_202704.hifi_reads.fastq.gz	18220719288	1186967	6519351925	35.78	15351	18221130417	15001	15720	11384	29	30
SequelIIe	2021-04-08	WUR_SQ_298	r64151e_20210408_140523	3_C01	m64151e_210411_024821	m64151e_210411_024821.hifi_reads.fastq.gz	17199477504	1111169	6168766136	35.87	15479	17199784951	15164	15903	11409	28	29
SequelIIe	2021-04-22	WUR_SQ_299	r64151e_20210422_135841	1_A01	m64151e_210422_141040	m64151e_210422_141040.hifi_reads.fastq.gz	4456713105	217400	1591726812	35.72	20500	4456700000	19701	21118	14836	27	28
SequelIIe	2021-04-22	WUR_SQ_298	r64151e_20210422_135841	2_B01	m64151e_210423_221859	m64151e_210423_221859.hifi_reads.fastq.gz	12668992218	831105	4531342347	35.77	15244	12669364620	14846	15533	11389	28	29
SequelIIe	2021-05-06	WUR_SQ_298	r64151e_20210506_142305	1_A01	m64151e_210506_143930	m64151e_210506_143930.hifi_reads.fastq.gz	17290833245	1144821	6184918342	35.77	15104	17291376384	14706	15390	11294	29	30
SequelIIe	2021-05-06	WUR_SQ_298	r64151e_20210506_142305	2_B01	m64151e_210507_204749	m64151e_210507_204749.hifi_reads.fastq.gz	17774934973	1161606	6363800762	35.8	15302	17774895012	14936	15622	11425	29	30
SequelIIe	2021-05-27	WUR_SQ_298	r64151e_20210527_150413	1_A01	m64151e_210527_151819	m64151e_210527_151819.hifi_reads.fastq.gz	14632470320	959485	5252561215	35.9	15250	14632146250	14875	15628	11255	28	29
SequelIIe	2021-05-27	WUR_SQ_299	r64151e_20210527_150413	2_B01	m64151e_210529_004437	m64151e_210529_004437.hifi_reads.fastq.gz	19919121285	902763	7110268710	35.7	22065	19919465595	21414	22859	15545	27	28
SequelIIe	2021-06-23	WUR_SQ_304	r64151e_20210623_140524	2_B01	m64151e_210625_010648	m64151e_210625_010648.hifi_reads.fastq.gz	21526138290	1049041	7698465476	35.76	20520	21526321320	19628	20618	15363	29	30
SequelIIe	2021-06-23	WUR_SQ_304	r64151e_20210623_140524	3_C01	m64151e_210626_084640	m64151e_210626_084640.hifi_reads.fastq.gz	15708212213	767269	5622118398	35.79	20473	15708298237	19612	20589	15365	27	28
SequelIIe	2021-07-01	WUR_SQ_304	r64151e_20210701_123841	1_A01	m64151e_210701_125422	m64151e_210701_125422.hifi_reads.fastq.gz	20959250757	1040979	7485492102	35.71	20134	20959071186	19178	20150	15175	30	31
SequelIIe	2021-07-01	WUR_SQ_304	r64151e_20210701_123841	2_B01	m64151e_210702_215115	m64151e_210702_215115.hifi_reads.fastq.gz	18441780312	925359	6584873886	35.71	19929	18441479511	18998	19910	15131	28	29
SequelIIe	2021-07-01	WUR_SQ_304	r64151e_20210701_123841	3_C01	m64151e_210704_052308	m64151e_210704_052308.hifi_reads.fastq.gz	20798145363	1034851	7419116838	35.67	20098	20798435398	19178	20117	15193	28	29
SequelIIe	2021-07-01	WUR_SQ_304	r64151e_20210701_123841	4_D01	m64151e_210705_131529	m64151e_210705_131529.hifi_reads.fastq.gz	19141961992	959730	6834751553	35.71	19945	19141814850	19022	19939	15137	28	29
SequelIIe	2021-07-07	WUR_SQ_304	r64151e_20210707_115824	1_A01	m64151e_210707_122054	m64151e_210707_122054.hifi_reads.fastq.gz	21522103433	1073516	7685161168	35.71	20048	21521848768	19120	20067	15160	29	30
SequelIIe	2021-07-07	WUR_SQ_304	r64151e_20210707_115824	2_B01	m64151e_210708_194948	m64151e_210708_194948.hifi_reads.fastq.gz	19364064175	970849	6910811905	35.69	19945	19363583305	19012	19929	15131	29	30
							883663761023	57465162			15761.1	883669298089

## Sheet: S2 - RNA-seq samples
Supplementary Table S2: Overview of samples and tissues used for transcriptome sequencing
SAMPLE ID	TISSUE	REMARKS
2021-01	WHOLE SEEDLINGS	3 seedlings per accession
2021-02	WHOLE SEEDLINGS	3 seedlings per accession
2021-03	WHOLE SEEDLINGS	3 seedlings per accession
2021-04	WHOLE SEEDLINGS	3 seedlings per accession
2021-05	WHOLE SEEDLINGS	3 seedlings per accession
2021-06	WHOLE SEEDLINGS	3 seedlings per accession
2021-07	WHOLE SEEDLINGS	3 seedlings per accession
2021-08	WHOLE SEEDLINGS	3 seedlings per accession
2021-09	WHOLE SEEDLINGS	3 seedlings per accession
2021-10	WHOLE SEEDLINGS	3 seedlings per accession
1018-12	FLOWERS	wild relative A. eduardii
1018-12	FLOWER BUDS	wild relative A. eduardii
1018-12	LEAVES	wild relative A. eduardii
2015-129-7	FLOWER BUDS	wild relative A. lusitanicum
2015-129-7	LEAVES	wild relative A. lusitanicum
MS 17169-29-2	LEAVES	Mother of population 2
2018-94-2	LEAVES	Father of population 1, gDNA sequenced too
MS 34012-7	LEAVES	Mother of population 1

## Sheet: S3 - Integrated linkage map
Supplementary Table S3: Integrated linkage map for leek including probe sequence with biallelic site
marker	LG	position (cM)	probe_sequence
12753_5179	LG1	0	GGTATGTAAATCGTGATTTAGGACAATTTGACAA[A/G]TTTATGATTTTGATCTGTGAAATCTGCAATTTGGA
20357_121	LG1	0.643253	AAAATACAAGTTACGTGATTACGGAAGGCCCTGA[A/C]AATTTTCTAAGCTAAGCAATGCAGAGAGCAATTGC
1274_2510	LG1	0.985985	CTTTCAAGTATTAAGGATCCACATTCAGGTGTTT[C/T]TGTATCCCCCTATTTGTGCTCAATTTGATTTTTGA
30899_4989	LG1	1.30978	TTCATTGATGGCCCCCCATTGACCTTGACCTTGC[A/G]AGTAAAACATCATGTATGTAGGTCATTAGGTCAAC
685_830	LG1	1.46266	GTTCTGTGTATGAAACACCTTCTTCATTTGGTAC[C/T]ACACATCTCTTAGAGAAGATGGCATTTAAAAGCAC
23160_4787	LG1	2.05048	CTAGGTTGCTTTTAGAGGTGGAGGTTGGGCAGAC[A/G]TTAATTTATTGTTCTTATGTTGTGATTGTGAATAT
15233_764	LG1	2.20546	TTGAAATCTACTAATTTATGTTATCGGGCACTAG[A/G]ATTAACTTTTAGATTAGAAATACCTATGTGAATAC
9223_1234	LG1	2.23222	AGACTGTGCTTGGCTAGATCGTCCCGAAAATGCT[C/T]GATTAGATTTTTGTAGGTATGGATTACAACTCATA
7479_1967	LG1	2.37212	GCTGAGCTACATACTATGCAGATAGACCTCTAAC[A/G]GTTCCAGGGAAAATCAATGTGTATCTTCTTAGCTC
11742_3290	LG1	2.60905	GTTATGTATGTTAGCTGACTTTATATTTGAAATG[G/T]TATGTCTGATATAATTTTTTTGTCACACAGCAAAG
25757_4518	LG1	3.12359	TGTAGACACAACACATGCACTCTTCACCATGCCA[C/T]ATGTGATAATCATGTGAATCATCTTGCTCAGATAA
9656_6619	LG1	3.42482	GGAACTTTGAAAAAATAACTCGATCTCTGCATTT[A/G]TAGTCATACTTTTTTTTATCTTCGTAAAATGGTTC
21488_1799	LG1	3.75687	TTGATACAAGCTAAGACCCACAGCACAATGTGTA[A/G]GAAGAGTTGCAAAAATTCAAATGTATTTAGCCATA
2532_4043	LG1	4.10802	TAGACTTGATTGCCATTTTGTGGAACTTTCCTTT[A/G]AGCTTTTGTACTTGGAAAATTAAATGTCATTTAAT
29547_3178	LG1	4.17419	TGACCTCCTTATGTAGCCCTTTTTAACCTCTTTC[C/T]GTCTTTTTGTAATGAAAACTATAGATAATCTACCA
2784_2539	LG1	4.31773	CTACTTTATGTTTCACTTGGTTGACATTACAACA[A/G]TTTTCTCTTTCAAACCACTGGTATGTTGCTTATGC
36079_120	LG1	4.52634	TTCGGGTCTATTAAGGAGAAATTAACCGATAAAG[G/T]AAAGGTTTTGCTCATGAAAAAGAGGGATAATATCT
7053_3780	LG1	5.07168	GGAAGTTTTGTACGTACCCTAAAAAGTGAGGGAG[A/G]TATCAGTCTAAATTCTTTTAAAGACCTTAAAATAG
660_112	LG1	5.07398	TCGCCATCACGCTAGCAATCGTCATCTCCAAGCT[A/C]CGCGGCAGAAAATTCAAACTCCCTCCCGGACCCCT
3677_1395	LG1	5.118	CCTACAACAACATGGAATGGCAACATGTATTCTT[C/T]ATGGTTGGTAAAGGTGAAAAACCGCCTATCCCCAG
9656_5257	LG1	5.61356	TTCTAACCGGTTTGCATGCCCTTAGAGCTTGTAT[A/G]ACCTGATGCACTTAAATTTCTGCTTTTGGCTGTTC
12348_3352	LG1	5.6221	TTTTTTTTGCTTAAGCATGGTAACCACGTGCATG[C/T]GATAAACTGCTAAGACTAGGTGTTCTTTGCTGATA
10308_81	LG1	5.71561	CCATCACAATATATCCTTCAAATCTGAGTATGAG[C/T]GGTCTTCTGATTAGAAATTCTGACCGGATTCGATC
919_1427	LG1	5.88849	GCGACTGCAAGATTTGTACCAGTGAGAAAGGATT[C/T]TGTAGTGCATGCATGTGTCCAATATGTATGAAATT
29904_486	LG1	6.06914	GTTTGAACACTCACGCAACTGTATTTTTAGTTAG[A/G]AGATGGGAGGATCTTATTTTATTTTCCAGGCTTTG
28909_4647	LG1	6.24826	CTTCGATACCATATAGCACTCGAGCTTTCTGCTT[C/T]GTAATGTTGCCTATAGCGTTTCCTTCCATGCTAGT
9223_3448	LG1	6.28709	GTGCAACTGTTTAAAAGTTCGACAATGGATGGAG[C/T]GATGTAACGTTGAAGCTCAAGTGATCACCTCATCA
14708_5767	LG1	6.3579	TATCAGTGGGATTTCATCAGACATGGGAGATGTA[C/T]TCAGATCAATTGAAAGTAGTCCTGCACGACCGTTT
43449_5896	LG1	6.40764	TCGAGTTTTCTCATTGTAATGGTTGTTCCTTTTG[C/T]CTTGTATGGTCTCATTATGCAAAATATGATTAGTT
44719_5316	LG1	6.53628	TCAACACGTAGGGTCTCTATATCCATCAAGCATG[C/T]GTTGAATAATAATTATGGTAGATTGAATGTGAATG
22552_6379	LG1	6.72964	AGAATTTCTAAGTTTAAATTTTCAACCGCCAAAC[A/G]CATCTTGTTTATATATGCAACTTTCAAGTTATCTT
25197_655	LG1	6.91366	AGGCGTGGGTAGGAGAAGTTATTGGGCTGGAAAG[C/T]TTCTGTTACTTGCGTGAATATTGAAATTAGAAAAA
12968_7145	LG1	6.9176	GATACTTGTATCTTGTTCCTTGCATTTATCTCAG[A/G]CACAGTTATTTCCTGCAGATAATCAGCTATGATAG
17361_1086	LG1	6.96649	AGAAACAGAGCTGTGCTGCTTCAAAATTACGTCG[G/T]AAGCCTCGGAGATTCAAGATATTTTTAGAAACCTT
3201_2673	LG1	7.02018	TAGAGAACACCCCACATCACTGGCACCCAAGTCA[C/T]AGTGTAGTGGTTCTCGGCATCGAAGAGAGCAACAA
24661_737	LG1	7.08022	TTTCAGTCGAGGATGGACAAAGATCTATGTTTAC[C/T]AGCAGCACTTTGTGATGCAATAATTGGTGAGTTGC
21329_4015	LG1	7.09874	TTTGAGATCAAATAGAAGGCAACCATACTCTTTC[A/G]TTAAGCCATTTAATGCAGGTGACAAGCGATTGAAG
3795_1331	LG1	7.14831	ACTAATGGCACCTGAGAGAACGGTTTAAATGGCA[C/T]GGTAGCTTGGTAGCACGTGCTCTTTTGGATGATCA
10582_4355	LG1	7.17863	ATCCTAACCTCCTTGTCGGAGATCCCATTATGGT[C/T]TCTAACACCATTAAACGTAAGCTGTTCGTAGAAGA
7447_7154	LG1	7.18289	AAAGTGAATACGGCAGCATGTAGCTTGAGTAATG[A/G]ATAAACTCCCACCTACTCAATGTACCATAAATTTA
22747_2980	LG1	7.28457	TAAGTCTGTGTTCTTATTGTCCTAATCAGTGTAT[A/G]TACTTAAATGTAACAATGAACTTGATGAAGCTTAT
3379_4223	LG1	7.2973	ATGAAGCAGGGATGACACATGCTGATGCCTTAAA[C/T]GGAAATGAGGATCCACTTCACAAGAAGATCGAAAA
19721_4098	LG1	7.31515	TGACTTTTGAAAATGTATTTATACAGTGTCTATT[C/T]GGTAATGGTTCTACTTACATGTTATATATCTTGTT
112_4213	LG1	7.38463	TTGGTGTAACACATTTCAGAAGTGGTATGAGTCA[C/T]GAGGAAGATCAACTTATTCCTAATTTGTATCGTTA
9135_904	LG1	7.43944	TATTCTGTAAATAACCAATTAGATGTTTCAGTGA[A/G]GGAAAGTGATGTACCCCAACAAAATCAACAACCTT
41613_6994	LG1	7.49002	GTCCTTCCCCAGTATCAATTGATTGAAAAAGATA[C/T]GACATAGTAGCAATTAACTGTTCATACCACTGAAA
14256_659	LG1	7.58176	GTTTAACCATTGTAAACTCTCTCATCTTTGTCAT[A/G]TTATCTTTTGCCAATGTTGTCTGGAACTCTTGATA
36950_2900	LG1	7.59211	TACTCTTAGAACCACGAATGGAGTTACTTTTTTG[C/T]ACCTACTTAATTAGTCTTAGATATCCATTACCTTT
4416_3982	LG1	7.61621	TAAACAATCATAGGAGGGGAGAAATGGCTTGTAG[C/T]CAACGTAAGTTATAAGCGTAGAAATTTTGGTAAGG
4558_695	LG1	7.61719	CACCATAAATCAATTTAGAGGAATAAAAAGCTTA[A/G]GTTTAGCCTTGGTTGAATACAGGTTTATATTATAT
22803_932	LG1	7.64783	CTGGGATACTGCTGGTCAGGAGAAATTTGGTGGT[C/T]TAAGAGATGGATATTAGTGAGTTACCTAGAACCTT
13732_6279	LG1	7.65556	CCAGGTTAGTGTTTGATAATTAATTGGTTTATTA[C/T]AGTATTGCATTTACCTGTGATTTTGTCAGATTTCT
558_6142	LG1	7.67263	AGTTTGATATGAAATATGCTATAGAGGCCATGCC[A/G]CTTGAGCTCTTTTCACAAATTGTTGGAGTAGCCAA
30899_6645	LG1	7.70913	AAAGAAAACAACAATGCATTACAAGTCGAGCAAA[C/T]ATCTAGTAACCTTGACTACCCTATGTTTGATACTT
373_4312	LG1	7.75383	TTATTTGAGTAGGTTTTACAAGCAGATGTAGTCA[G/T]ACAATTTACCAAGAAAGACTAGAATGTGCAATAAG
2056_1012	LG1	7.77021	ATCGAGCAATATACAATCTTGGGACAGTTTTGTA[C/T]GGACTAGCGGAAGACACCTTAAGACTTGGGAAGCC
35085_2309	LG1	7.7898	TTTTAGTTCTTCACATCTTTTGTGCTGATGGAAC[A/G]CTTACTATAGTGTATTTTGAGTGATGGTTTTCTGG
15653_1077	LG1	7.85044	GTCAATCAGATGTAGGTTCACACTGGCTTAATTC[A/G]CTTTTGATGTGAAAAACTGGAACGTTTGGAAATGC
40649_2172	LG1	7.86126	ATTTTTAATGCAAATGAAAATTGAGTTATAGTAT[G/T]GTTTCCATCTATGATATTATGTGCGGTTTGAACTG
10767_670	LG1	7.86498	TAGCAACGCAATTGGAAAGTTTGATAAAACGTGC[A/G]ATGTATTTGATGGTAAATGGGTTAGAGATGAAAGA
2055_2005	LG1	7.91991	GAGAAAAAGAGGAAAGTAACGTCTCTGCTAATAG[C/T]GCGACCATGGTTTTGCAAGACTTGAAGCTGCACTT
3040_6462	LG1	7.93303	CGCATACAAACATGGAAAGGGCAATCTCCCCAAA[A/G]CCAAAGCGAGGTCGAAAATCTAAGAAGTTACCCTC
3463_161	LG1	7.95344	ATGCAACTGAATTTTGCAAGTAGGAGCATCTCCA[A/G]CGTAAAGTCGAAGCTCAAGCTTGTCATTTAAACAA
7126_591	LG1	7.95829	ATATAGATACAAGGCACTATCAAACAGGGAAATT[C/T]AGTAAATCAAGGGATTAGAGATGCCACAAGTTCGT
1768_4971	LG1	7.96019	GGAGCTGGTACATACAGCTCCTTTGTTTTACCAG[G/T]TGGGCTTTTTGGATTGGGATTTAGGAGATTCGAAT
15653_5271	LG1	8.036	TTAATTTCAATTTAGATGGTAGAGAGCTTGCCTC[G/T]GGATCATCAGATGGATGCGTATATTTTTACGACTA
7447_6958	LG1	8.03947	CTACCATTTTAGAATGGTTAGCACCTGTTCTTTT[C/T]CACCATCATACTCATTTTACTTTCACTCCCCGCAA
32811_2633	LG1	8.04387	CTTTACCCCCTGAACTCTACATATAACCTATTAA[A/C]TCAAGGTTATTTTTGTCCACTAATGCCAAAAGACT
24375_171	LG1	8.04754	TATAGCCAGTCGCCGTCCGTACCTCTTACTCTTC[A/C]TCTTTCCTCTCATAAATGATCCTACCAAACTTTTA
25928_2155	LG1	8.12177	TGTTGGAAATAATGTAATTATACTTGGTGGTCCT[C/T]TAGCTGAGAATGTCCGCAACAACGGAACTGGTGAA
20460_7469	LG1	8.12587	ATTATGAATTAGATTAGTATGAATTCGAAGCATA[G/T]GAGTGCACATTTTAACTTCAACAATGAACAATAAA
8478_6747	LG1	8.14728	TCTACATGTATGTCATGTTTATCTGTTAATTCAA[C/T]TTGAGACTGTCTCTTGCCATAATTTATAAACGTTT
21193_2588	LG1	8.15093	AGACCAAAATTCGGGTGAGTCTTGATTCTAATTC[A/G]GATCGGTACCAAATCAAACATCTAGTTACGTGTGA
320_4688	LG1	8.24073	ATCTAAACTGAAGTTATCAAATCCGACCTTTTGC[A/G]TTTCATTAATTGGAGGATTGTCATTTGAGATGCTT
23258_1938	LG1	8.25933	GCAGTGCTGCAGAAACTATGCATGATGTTAAAAC[C/T]GAGTTTCATGATTTTGAAAAGGACAGGTCAATCAA
20663_2423	LG1	8.26225	TACCCCAGGGGAGTTTATGTCATATATGGAAACT[A/G]TAGGAGTACCTGAAATGATTTTGGATGATGGTAGC
12968_7209	LG1	8.28417	TGATAGAGGACATCTACAATGAGAAATGTTCGGG[C/T]GGGTGGAGCTAATTTCCATACCGAGTTGCATACAT
3869_5076	LG1	8.29845	AGTTAGAATTTTACCATCTACCATTTGGACATAT[A/G]ATGGAATATACTTGCTCTATGCTAACATTATAATG
11425_4221	LG1	8.3098	AACATCATGGGCACTCTCAAAATTTTTTACGCTA[C/T]GATTGGGCTGAAAGTCAACACTGATAAGTCTGAAT
18068_1257	LG1	8.31575	TTTGTATAAACAACAGCAGGGAGTTTTGCTGGTG[C/T]TACAATATAGAATGATGCTACAGTGACAGAAAAGT
7597_2733	LG1	8.32562	TAAGCACTTTTATCGTGTGACGCTCATATTGTAT[C/T]GACTTGAAGATATTAATGAAGGTAGTTTGCATGTG
11797_1784	LG1	8.35587	CCCGAGATTTCCAAGGGGTGAACCAAAACAGTTT[C/T]GACGGGCATGGGAACTACAGCATCGGAATAAGAGA
44749_5454	LG1	8.39346	ATAACCAAACCCAAGCTATTTGTTTAAAAGATGG[A/G]CTGTTGATTGTATTATTCGGTTAAGCCGGAAGGTC
44719_3775	LG1	8.4096	TACATTTGGCTCTGGCAAATCCTGAGCCAATAGT[C/T]ATGGACAAGCTAACAATTATTCGAGAGAGCTCCAT
1883_4146	LG1	8.41299	CTACCCACAATGGGTTAGTATGCGTATTTTGTGG[G/T]AAGTGTATCATTGCTACTGGGAAAGTGGAAAGAAT
4171_3033	LG1	8.48831	TGGTGCCCCCAACTTTGTAAAACGTACACTATTT[G/T]CTGAAACAAAAAATCTATCTTCTCTAGAAGATAAA
7623_1782	LG1	8.50117	CCTAAGTGACCTAATCCGGTTCTCCTCCTCAGAA[C/T]CTTCACTGCAACTAAATGATTCCGAAAATCAAGCA
36953_4236	LG1	8.50644	AAAATTAAACGGCCAATGATCCATCTTACTTGGG[G/T]CTTGCCATTCAATCTGAAAATTTATATAATAGATG
43819_243	LG1	8.54731	TCAAATCGCAAGCCACCATCGCGAGGACCAACAT[C/T]GCAGTCACCCACGTAACAACTCCAGCTGACGCAAG
21512_378	LG1	8.55974	TTTATCTGTGTTGGCAAAGAAATTTGGTGCCGTG[A/G]TCGTCTCACTTGAGCATCGCTACTATGGAGAAAGC
500_3922	LG1	8.56435	GAAAGCTCTGATCAGAAAGTGCCTTCATTTCGAA[A/C]TGTTGAATTGAAGAATTTGAAAGTTGATGATACTT
4250_4946	LG1	8.59783	ACCAGCTATTGTTTCTTAGTGCACGAGCCATTGT[C/T]CAAGCATATCTTACTAGAAGCTTCCTCAAAAATCT
320_4205	LG1	8.60953	AGATTCTGAAACTGATATACAGCTAGGCCTTCAA[A/C]AGTTACTCAAAAGCCACTATGGTTTTGTTACAGAC
18640_6297	LG1	8.65024	ATCTTCCAAGTAAACCAAAGTTTTGGTTACTGTC[C/T]TTTTCCGTTGTCACAAGTAACTTCAAGTAAAGGTT
4222_1215	LG1	8.69366	AATAGGTAGCTTTCTTGTTTTGTTTCTATAATTC[A/G]TTTGATGCGTCTTCATTTTAGGATTAAACAAAGTC
4472_4999	LG1	8.74669	ACGTTCTTACCTCAGGCTGGGCAAGCTTATCCAT[C/T]GAAATAATCCAACTTTTTCCTCTCATATGGATCCT
4250_6176	LG1	8.78082	TTTTTGTACTATATATGCAGTGTATCTGAAGGGG[A/G]GGAAATAAAGATCATCTTGGTACATTGTAAATTTG
9233_2702	LG1	8.78082	AAGACCTGGGCATTCAAGTTTACTATAGCACACT[A/G]TTCTTCTTTGAATACCTCGGCCCTCTATTCATATA
8975_2672	LG1	8.78454	TAGCACAGTGAAACATATATAGCTATAAAAAGGG[C/T]GTGATAGCTTTGTAATTTAACACTTGGAGCATTTC
4558_1126	LG1	8.78824	GAGGATAAAGTGCTTCAGCTACCTCTCTTGGTTG[G/T]ATGTTTTCAAACTGTACACTTAAACAATATCATAA
35319_329	LG1	8.7918	CTTCCGACTCCGATACCGACTCCAAAGCGAAACC[C/T]GAACCCTCACACAAACCCGTTAAGAAAAACCCGAA
24699_759	LG1	8.79863	GCAGACAAATTTGATATAAATCAATAACTGATTT[A/G]CTATGTTACCATATTTTGAATAGTTAAAGCTATAC
2055_1762	LG1	8.80446	ATGCTAATAAAATTCTTGAGAGGCTGCCTTCATC[A/G]TGTATGGGAGATGCCCTTAAAAAGGCCACCAAAGT
36368_93	LG1	8.8263	TCATAATTTCTGTCCAGTAGTTTTCTGCTCATTT[C/T]AATCCAACGTCAAGTGATTGTAGTTTCCAGTTCTC
81_4160	LG1	8.83337	CTCGTGCTTCTTCTGTATTCGTTGCTCCTACTGC[A/C]GGAATGCCTGTAAGCCAAATCTGGATTCAGAAATC
7692_440	LG1	8.83362	TAAATGCCAATTCTTGCAGATCCCACCGTTGATG[C/T]TTCCTCTTTTATAAATAATTGGAATCGATCTCTTC
44719_502	LG1	8.8965	ACAGAAGCAGCGGGATAAAGAAACCTGGAAAACC[C/T]AGTGTTATAAATGGTGCTCGAGCTGCTCGTTTGCA
22285_4742	LG1	8.90659	CTGTATACTTTCACGTGGATTATGTTAACCCCAT[G/T]ATAGTATATGGATAACTTCCTTGCTTATGATGTTT
31066_5011	LG1	8.91894	AAGAAATGGGGTGGGCAAACTTCTCAGCAAAAGT[G/T]AAGTCGTCTCAGAGAGGTTTCATGGGAGAGCCAGA
11345_2745	LG1	8.94419	GATTTTCATTATATTACACAGCGTGATTCATGCT[C/T]GTATTAAATGTGTGCGCAAATGCCATAAAAGATTC
10308_265	LG1	8.97603	TATTCCTGTCGGATCTCGTCCTTCCCTCGGTGAT[C/T]TGTTCAATGGCTCTGAATTCGTATTTGTGAGTCCT
40186_58	LG1	8.98761	CCCGCTCTTTTCTTAAAAAGAGTAAAAAAAAAAA[A/G]AACGATCATTTACCTTTATACCCATATTCCTCGTA
11436_183	LG1	9.00424	TCCCTTAACGGCTTCCTTTAAGCTAATTTGGCTA[C/T]CGTTTTATTCAAAACCTCTTCTTTACCTAAATGTT
8600_2666	LG1	9.02809	TTATCGGTTTGAAAGGTTATGGTCTTGCGGTCAT[C/T]GGAAGAGTTCCTGTTATATCCCAAGCAACGGAAGA
16301_2440	LG1	9.04181	GAAAATGAACAAGCACTCAAAGGATGCAGACAGA[C/T]TGAGTGAAGAAAATGAGATTATTGTCTGCAAGCAT
42564_73	LG1	9.0476	TAATTACATCTTGCTGTTAATTTTTTTTTTTTTC[A/G]ATGAACATGAAAAACGTATAACTCTACCAGCTAAT
1165_4125	LG1	9.0537	TTACGTTCATGGATCATGCATCAACGATGGTGTG[A/C]GTCAAGTCGTGCAACAGGTTATACTCAAATTTTCT
33062_3472	LG1	9.05587	TCAACCGGGGTCAAACCTCCAAACAAGAAGATCA[A/G]GTCAGATCCAAACCCCATAGATGGATCGCTTTCAA
12147_2428	LG1	9.0718	TTCAACAAAAGCCTAGAAGCTGGAAGGTCTGCAC[A/G]TTTTCAGCATATAGACGCCTATTAAACGGCCGTCA
19200_4532	LG1	9.08299	AAACTAACAGGGAAATTTGTTCTGTTAGTCCTTA[C/T]GAGATTTACTTCTAAACTTCATTTCACTTTAGAAC
8408_257	LG1	9.08442	CTGCCTCCCCTGCTGACATCCGTCGTTTCCATTC[C/T]GATGACTATGTCTCCTTCCTTGCTGATAACAATGG
29789_570	LG1	9.08853	AGATTGGGCAATCATGCAGCTTCCAACTCAATGG[A/G]GAATAAAAGTTCAACCTCAGCATTTCTTTCCATGT
1730_2216	LG1	9.09535	GTTGTCATGGCTTCACACTGTTATTTTAGTGGCC[C/T]TTCATCTGAGCTGTTTGTTGAATTCCTTGTAAGCC
1115_241	LG1	9.09541	AAATACGACGAGGAGTGTGGCGGTGTAACCGTTA[A/G]AGAAGAGAACGAGATCACCGGCGAAGAAGATGATG
43859_3286	LG1	9.11169	TCTGATATTAAAATTCGGTAACTAATGCACCTTG[C/T]GGCATAGATAGGTAGTTAATTTCAAGGAGAAGAGT
5180_2224	LG1	9.11327	CAGTGGAAGCCGTCTCGTTTCAAGTAGTTTCCTT[A/G]ATAGTTTATGGTACTGCTTTCTTCCAATAACAGTA
2056_313	LG1	9.14003	GAAGCGGAGGCGGGAGCCGTTCTTTTACAATGCG[A/G]GAGTTGTTGAATGAATTGAAAGAGGATAGTAACGA
17661_414	LG1	9.19488	AGAAGGCCGTGGAGTTCGATGTGAAGATACAAGG[A/G]GAGGAGTGTTTGAAGGATAAGGGAAAGGAGTGGAA
4250_4491	LG1	9.19709	CTTTTATTATGAATTTGAACTCTTGTTTGTCCAT[C/T]TAGAATCTTCCTCTTAAAGTGATCTTTTAGGTTCT
2516_3463	LG1	9.21352	CCAACGAGCTCTTAAGCTCGTCCTTTGAGTTTAT[A/G]AAGAGCTCCTTACAATCCTCAATGGCACCTTTAAC
4416_794	LG1	9.22304	TGAAATATTTGCTTAGGATCGAATGACCATGAAG[A/G]TAATACGTGCGATGAACGTCCCATTACTCCTGTAT
15352_2816	LG1	9.22648	GTTATCTTGTTAGGTAAAGTTTAGATTGGTAAGA[C/T]ATGTATTAATTGAGACAGCATGAAACCAACTTTAC
3040_7053	LG1	9.22903	CTCCTGTAGAGTTTGGATCGCTGCCTGCACTTCA[A/G]GATGCTGTAACCGTTGTTGGATACCCAATTGGAGG
25314_1230	LG1	9.22997	GTGAGAGCTTCTCAAATTGATGATTCGACTTATG[C/T]GGCTCTAAAACCTCACCTTTCAGTTCAAATCGATG
18915_5111	LG1	9.24764	AAGATTGCAAACTACAATTTGGCTTATGCTCCTC[C/T]ATCATCCCATTCATGACCATTATTATTGAGAAGTC
2312_7049	LG1	9.24854	TATTTAGCAGCTCTTTTCTTATATGCTCTTTGTG[C/T]CAGCTCTGGACCTAGTTATTTCTTTTGGCTCATCA
27296_4761	LG1	9.25779	ATAGCTCATGTTTTGGCATGTTGTAGGTTTTCTC[A/G]TTGTCTGTTGGTGAGATTGGAACTTTAATGAGTCT
821_6075	LG1	9.25779	TCTTACGAATTTTGTAACCATTTAGGCCAATTAT[A/G]CGAAAAAATTAATCACATTTGGACTTATTCCTAAA
2055_531	LG1	9.30751	AGCGGCAGCAGCAATCCTTCAACTCCTAGAAGCA[A/G]CAGGAAGAAGCAGCAGAGTCACTCTACTAATAATT
17042_3956	LG1	9.31077	ACATGTCACCATTGAGTGTATTAAGAAAACTTGA[A/G]GTAGGAAAATGCTAACTGTTTGTTTATGGTAAATG
11436_425	LG1	9.35794	TAATTCTACACGGGTCTCGTTGCTTGCATCGTTG[A/G]AACTTTCAAATCTAACCTCTTACTGGGTTTCTATA
31453_183	LG1	9.37519	ATATCACCGTGTCGAAAAAAATTGATTTGAGTTC[C/T]GTTATCAGTAAATCGAGCGCTGTTCTTCTTGTCGC
28907_5952	LG1	9.38273	TGACGAATTGCAATTGTACTGCATATGCTAGTGC[C/T]GATAGTAGGGTTAATAGTGGATGTTGGATTGGGTT
29547_2121	LG1	9.38793	ATTCAACACTGTTAAAGTATACTAATGTGGTATA[C/T]AGCGGCTATATGTTTTTATCAGTGTCACGTGCAAC
4338_227	LG1	9.38895	TCTGCAACTGAGAATAGCATAAGAAGTGGAGGTG[A/G]TAGATTTTACATTAATTTTACAGGATTTCCATTTC
25080_2825	LG1	9.40605	GGTTTAAAAAAAAAAAAAAGACTGAATGCTACAT[A/C]GTGGACATAGTTCATTCATTTGTCGCCAAATTCAC
6005_2283	LG1	9.42545	ATTCCCTTTGATACCAACCATAAGTTCTGATTTA[A/C]ATAATACAACTTTCTCTCATGCTGAATTAACAAAA
29789_2151	LG1	9.45159	ATTATGTTATTTGCCGGAGAAGATATCCAACCTA[A/G]TCAAGAATTGACATACGATTACAACTACAATGTCG
3840_539	LG1	9.45206	GAATTATGAATCTTAGGGACTTAGGTCGCTACCG[C/T]AGAGATCTAGGTCTTACTCGAAAGCGAAGGTTCAT
21473_1393	LG1	9.49148	AGTTAAATTGAGTAATGTTTCCAAATAGATCCCA[A/C]CTTTTCCACGTGGGCCTGTTGCTTCAAAATGGTGA
1344_4656	LG1	9.50249	TGGCGATATAGTTGAAGTGCGAACGTGAATACTC[A/G]CTGCTGGTTTCTGTGAATAGAGAATCAGATGATGT
23415_1178	LG1	9.51647	CCAATAAATAAATGGAGACATCCATTCCTCAGGT[A/G]TGCATGAATATATGTAAGTGTAGTGAAGTATGTGT
26501_871	LG1	9.51746	TATGCAAAGACAACTGTAAATTAGAGAAGATACT[C/T]TTAGGACGAGAATTTCACATAAGCCTCGGTCGAAC
23750_2045	LG1	9.53051	TGCCAGTTTGGAAGTAACATCAGTAGAATAGTTT[A/G]GTCATTCACTAAATATGCTTCTTGTATAACAACTA
8975_2623	LG1	9.55332	TTAATTTAAACCCAACATGGTAGTAGTTTATGTG[A/G]CACCAAGTTATAGATAGCACAGTGAAACATATATA
10013_1882	LG1	9.55727	AGGAAAGTACAATCCATCAATATCGCTCCTGGTA[C/T]CAATGCTACTAATGCACAGCTGAAACCCAGAAATA
17991_1239	LG1	9.56742	GAGACGAGAGCTTTGCTCACGAGGTTGAAGTAAT[C/T]GCAAGTGTAAGGCATGTAAACTTAGTTGGATTGAG
2957_353	LG1	9.5956	ATTACATGGAGGATAATCTACTAAGACCCAGTCC[A/G]ATTCGGTCACCATTGAGCTTAAAAACATCGTTCTC
13376_337	LG1	9.60054	ATGGAAATTTAAGTAATATAAAGATTCTTCGGCC[A/G]TGAATTTTAGATCTAACACATGAATTACAGCAATC
2403_3877	LG1	9.60054	TAGGGTTCTTATTTTCAATGTACATGTTGATATT[A/G]TGAAATTCACATAGTTAACTTATCCACCCTCTCTC
137_129	LG1	9.6087	GTCTCAGCCAACTAACTCCTCCACCACTCGCAAC[C/T]TCTCTGCGCCCAAATACGCCCATAATTGTCAACAT
4308_2621	LG1	9.60914	GCAAAGACCGAGCAAAAGTATTCGGTGAGGCAGC[A/G]TTGAAAATGAATAAACGTTCGAGCAACATGTCAAA
1440_517	LG1	9.63223	TTGATAATCTCCGAAGCCAAAGTGTTGCTCCACC[A/G]CAGTGGACTATGCGTAACATAGATGACAGGAATCG
42042_3201	LG1	9.67833	TTGTGATATAGTCAAATTGTAAAATAAATACTCT[A/G]CGGTCATAAATTTGGTATGAAAATTGATTTAGTGC
6797_1347	LG1	9.6809	ATTCAAGAACACATTGATCTTGGAATCAAGTATG[A/G]TTACTTATCTTTTTATATACCCAACAATAACCTTT
39727_2498	LG1	9.69061	ATTTTGGTTTAGGCTGGTTATTTTTTCAGGTCTT[A/G]GTATTAAATTTTATTGGGTTTGAACTTTGAGTTAA
185_50	LG1	9.70386	GCCAAAATTAATTTTCATGAAGCCAAAAAAACAC[G/T]CTTTGTTGTCTTCCAAATCTATGTCCTGATAATTT
29669_3013	LG1	9.70515	GAATGATGGTAGGAAGGTGGGGGCCGGTTATTTT[C/T]GGCAGTGCTCCCATGTATCCTAATTACTATAACGG
8718_1396	LG1	9.71648	GTGACCGATGTCAATGACACTCAATCTCAGGAGT[A/G]GCATTTTTAGGGACCCATGTGTATTATAGAGGACG
3354_145	LG1	9.72951	GATTAGTCTGGTTGTGATTAGATAAAAAACACAG[C/T]TTTGATGGTATCACAGCTGAAGAGCCCGAACGTGT
20889_197	LG1	9.74908	AAAACTAACCGCTGAGGATATTTCGAGAGAGAAG[C/T]TGAAGAGCAATAGCTCGGTTGGATCTGTCTGGAAT
25091_4692	LG1	9.75141	TCTTATGGATGTCATTGGGAAGGTTACTAGCATT[C/T]ATTGGACAAGATCCACTAATATCACAGGAAGCAGC
24433_2472	LG1	9.75365	ATTGGAGACATGTGCTAAGTCAGATGCTGCAATT[A/G]ACCGATGATGGTGGTATCAAATGCTGTATTACTGA
11105_38	LG1	9.75368	ACGTTCACATCCCCGTCTTATAGCTATCCATCAC[C/T]GTCTGTATCTTTATCTCTGTCACTCGAAGTCGAAC
21559_2439	LG1	9.77803	TGAAAATTCGTTTGATTAACATATCTCCAAGTCA[C/T]TCTCATATTTCCACCTTCTAGTAATATGCATATCT
36544_2763	LG1	9.77816	CTGCGTTCTTTGTGGACTTGATGATCGACTCTTT[C/T]GAGCACAGTTAGATTGATATATGTTGGTGTTTATA
5727_3114	LG1	9.80391	GCCGTGTCCTCTATGTAAAGAATTCATAGCGTGC[A/G]TGGGCATGTTTTCTCATAATATTACTAACATGCAG
18915_40	LG1	9.83195	GTCATTTGGTGGATATTTTCCATTGGGTTAGTTT[C/T]CTTTCTATTGCTTATTTCTTTCATTATTAGTATCC
10020_1442	LG1	9.85327	AACTGAGAATATCATATATTTTTGAACAATTAAT[C/T]CATTCTTGAAGATGCCATTTAATTCGGCACTAGGA
38151_5529	LG1	9.8602	TGCTTCATGTTGTCGGTTGTTATGGTGGAAGCCA[C/T]GTCTAATCTTTTACAGCCACGTCTAATCTTTTAGC
25955_308	LG1	9.86787	CCGCCAACTTGTCCAAGGATGGGGTTTTCCATCT[G/T]CGGCATTTGCAGCTTTTGAACCATCTCGGATCTGG
10651_4370	LG1	9.86866	CTGCTAATTCCTTTCTATTTAAATTGATGCTTGA[A/G]GCATGTGACCAAAGTAAATATATAATTGAAATACT
8194_2742	LG1	9.87529	TTGAATTTTACAAGCGAACCCAAAAGTCTGTATC[A/C]CTTCGTGAACTAGATCCTTATACTGGCAACAAAGT
3463_1386	LG1	9.87529	TCCATCTGGCTGGGCGTTCTAAGTAAAGAAGAAA[C/T]GTTAGCTCAACATCGAAGTGAAAAAGCATTATCTG
34725_1586	LG1	9.87529	GCATGGTTGGTATCACTCCAAATTTTGAAACTTT[C/T]GACGTGTTAATTAAAGGTTTTTGTCGTAATAGAAG
500_4050	LG1	9.89438	GACTCAATGCGCTGTTCCCACTTCATTTTGTTCG[G/T]CTTTTTCGTATTCATCGAAGGTGGGTGACTCGGTC
40260_5135	LG1	9.90605	TTTTGACCATTATATACTTTTGACTTACTAATGT[C/T]CATCTAGGTTACTTGTTCGTCCTTAATCCCTGATC
3190_678	LG1	9.91552	CCAAACACATTTCTTAACCTCACATCAATACCTG[A/C]TCGACTCTCATCTTTAACTTCTTTACAGCTCTTAA
18809_982	LG1	9.91878	TATTTTATTCAGCACATCAATTCCCTGATACACC[A/G]GTCACCTATATGGTTGAGAACAAGAAGAGGGGATA
12040_5077	LG1	9.93069	TGTGCATCGATGGGGGGTTGACAATGTTTATGCC[A/G]CCCACTTCTGCTTCAAAAACAGTACGTAATTCCTT
40540_604	LG1	9.93467	TAATGCAGTAAGCAAGCAAAGGAATGGATGTGAA[C/T]GGATAAACGATTGTGTTCGTATATGCGAATCTCTC
25091_4636	LG1	9.93711	AATTCATGCATACAGTGCCTTAATCTCTCTCCTG[C/T]TAGTTTGCATTCCAGTCTCTTTCTTATGGATGTCA
39727_3947	LG1	9.93987	CCGAGCTGGCAATGTCTCGTGGCAGTAGAGATAA[C/T]ATTAGTGTAGTTGTGGTCGAGCTTAAAAGATTGAA
6467_1517	LG1	9.94149	GGAAATAAAAAAGGAATATGAATATAAAATGAAT[A/G]TACTGTCTTTTCATCTGCAGTCTTCAGATGAAATG
357_2245	LG1	9.94217	AAAGCAAAACATATTAAGTGAGCCCGAGCCTTTT[A/G]TTACTTCAGAACGAAATTCTAGCAATAGCCATGAA
4942_2866	LG1	9.95239	TTTTGAATTATAGGAGAAACATGGCATGCTTCCA[C/T]TGTGATGCAAAGCGACCTCCTGATGAGTACACCGA
27260_38	LG1	9.95491	GCAAAGTAAAATCTAGACGATGACGCCTGTCCAA[C/T]GATCGATTTATGAGCAGAAAATAGATAAATGGTGG
42176_1456	LG1	9.97064	CTATTATCTTTTTTTTTCCTTCTTTATCTAAGGT[A/C]CTTGGCCGATGTCTCTTAAAAAGGTCAGGTCAGTT
24032_1585	LG1	9.97237	TTTCTTGTCTAGTTCTTGGTTTCTGTCTGCAGAT[C/T]TAGTTAAGACTTTGTTCGTCGAGAAGCCATTTACG
20297_3640	LG1	9.97237	CGGCGTTGCACATTTTCTCTGTTTTTATTGGTAG[C/T]TCTCCAGTTAAGTCACCGTTCAAATTCAAATACGC
22345_512	LG1	9.97237	GTATGGGGCTAATTACCCTTCCGCCTCCACGGGA[A/G]GCTGTGAGGCCAGAGTTAAATAGCAGAAAAGATAG
21559_1725	LG1	9.97647	TGAAGCAAAAGTTAATGGAAAGGTATCTGTTGGT[C/T]GCAGCTGTAATCAACACTGGCTTTCATTGTTTTGC
2088_6113	LG1	9.97705	TTTAACGAAGGTTCAATTAATGCTTTCAGTTTCC[A/G]GAGCCAAGAAACCGCTATTGGGAATTACACCCTCC
14290_2611	LG1	9.98157	GCAGTTTTATGAATTTCTTTTTGTTGGTAGGAGT[G/T]ATTATTTATCTTTGACCCATTGTCATGCAGCCCAC
28902_5748	LG1	9.98241	TTGAGGTATACTTATATTCTTCCATAGATACACA[A/G]TTCAATATATTTCATAATGTCCTTACAAACCACAA
8408_3677	LG1	9.98241	TTCAAATGATGTGCTTATATTATGTACAGGGATT[G/T]CCTTTTCCATTTATATCTGTGTAATTTGCATTAGC
33993_7489	LG1	9.98241	TGCAGCCGAAGAGAAGTCAACTGAAGAGAAGCCT[A/G]TTGCTGCTTAGTAGAGCTTTTGACACCTTTTTTTT
23750_7701	LG1	9.98241	CAACTATCCTAATTTATTTTTCGGAAGCTGTCAG[C/T]GAGCTATTAATTTTATGACCACCATGTTCCTAGTG
8689_837	LG1	9.98668	GCTTGCGTTAACATCCACTGAATCAACTAGCCAC[C/T]GATATGGAGGAATACTTGCATCCTTTTCTTGTAGT
2516_1399	LG1	9.99266	CTTGAATAAAATTAGCAACTGTATAGGACTTGGC[C/T]TCATCTTTATCTATCACCTTAACTCCGGGCCACTT
2449_4196	LG1	9.99651	CCATGTGCATCTTTTTAAAAGGAGCATAAACTTT[C/T]TAATCCTATGGCGTGAAGATAACTTGGTTTCAACT
1716_4308	LG1	9.99811	AAACAAATCCAGTTGTTCTGTACATACGTAATGT[C/T]GAAGACTTGCTGTTTAGATCACAAAGAATGCATAC
2055_1439	LG1	9.9998	AGCACCAAATCTTCCTCCAAAACCTCAGTCTACT[A/G]CCAAACCTTCGAGCTTGTTAGATCATCCATCATGT
7692_1302	LG1	10.0018	ATGAAATGCTTGACTGCCTTCAACTTTTACATTT[C/T]CATATTGGGTCTCAGATTCCATCCACTGCATTATT
5222_1610	LG1	10.0053	AATATTGCGCCCTAAATATCTATGCATGTCTAAT[A/G]TTTGTGTACATCTCCAAAATGAATAATGCCACATG
2743_3007	LG1	10.012	CATTCTTATTATACACATAAATTTCCTGCTGATT[G/T]ACGTTCCCTTTTTGGTACATCACTTCATAGGTGAA
8478_7015	LG1	10.0126	GTTTCCTATCGTTTCTTGTGTGCACACCCTGCAT[C/T]ATTTGGTATGTATTTCTTGTAACATTTGTGTACTT
11949_2376	LG1	10.0144	GATGGCTAAGTTTGATATACAATTTGTTGCATGG[A/C]AGCTGATGTTCTTTCCACGGTAAATAGCGGATACA
7200_2886	LG1	10.0199	CCGTAGAGGATAAATTTATTATTATAGAGCTTTC[A/C]GAAGAAACATTAGTGGACACTATCGAGATTGGAAA
2760_1183	LG1	10.0254	ATCTTGGAATTGCTTTGGCTTACATTGGTTTGAA[A/G]AAAGGTTACAAGTTCTTTGGAGTTATGCCCGCCCA
17991_1137	LG1	10.0321	ACAATATTATCGGAAAAGGAGGCTATGGGAACGT[A/G]TACAAAGGAAAACTAAGAGATGGATCAGAAGTTGC
1145_758	LG1	10.0343	CGTATGTTTTGGCTAATAAGTCATTTTCCCAAAA[A/G]GTAATTGAAGTTATTAATCCTGAGGATGATTATGT
5222_3324	LG1	10.0477	TGTTTCAGTATACTCCCCTTGCTTCACCCGCTGT[A/C]GTTACTGGATTCGGCCAACAGTATTATGGTGGTGG
2172_2048	LG1	10.0582	AGTATTGATTACAGGGTCAAAGATACATCAGCTG[A/G]TTTATTCTGGATTTAAGCACCTTTTGGTATCTTGT
16223_1343	LG1	10.0619	GATCAAAAGTACATTTGATGATGCGATACAAACC[A/G]TTAGAATAAATTACTATCCGCGGTGCCCTGAGCCA
2056_499	LG1	10.0646	ATAGTATTAGTGGCGTAGATGAGGAAGGTCGTTC[C/T]CGGCAAAGGATTTTAACATTTGCTGCCAAGAGATA
2055_2305	LG1	10.0704	CTTACAGGAATCCACTCTCCAGAGATGTGATCAG[C/T]CGTGAAGAGAAGCTTCTTAACTTGCCAAACACTCT
9223_5088	LG1	10.0704	GATAAACCCAATGATAAACTCTTGCCTATTGGAC[A/G]CTAAGGTTAATTTCCCTTTAATTCTGAAAATAGCT
5951_1877	LG1	10.0763	ACATAGGGTTGAATATTGTGACCATGTGTAAATA[A/G]AAGGGACAAATAAGTGATCATGTATCAAAATAGTA
42322_2631	LG1	10.078	GTGCACATAGCCCTTTTCCTTTTGATGAATTATA[C/T]GAGTCTCCGGATTTGTTTACCGTTTTTCTACCGCA
5217_2922	LG1	10.0787	CTTTTCTGGATCAGAAGAAAGAACTAATCGGGCT[C/T]TGACTGCTCTTTTTGATGCTCCTGGAAACAATTTC
24032_1134	LG1	10.0837	AAAGAAAAACGCTATGCTCTCAACTTGATTCCCT[G/T]CTCCATCAAACTGTACCTTTCCATCACGTTTGGGT
16839_1107	LG1	10.0911	CTAATATATGGAAGCAAATACAGTAGTTCTGCAT[A/C]CGACACCAGAATCTGTTTTATGCACTATATCTGCT
6007_4783	LG1	10.1007	TGGGGTAAAAGCTCTGTGAACTATTGAAGTATCT[A/G]GTAATCTATTTTCTGTAATGTCCTTGATGTAAATC
5727_5689	LG1	10.1012	CTTCAGAGAAACACTGCCTTTCAGTTGTTGGAAG[C/T]AGTTGTTAAATTAAGTCTTACGATACATCTAGTTT
3516_1097	LG1	10.1278	TACTATCCAACATATCCAACGACATGGAGTTCGA[C/T]GAAAATGACATAAAAATGAAGCTTCAAGAACTCGA
25296_4028	LG1	10.1403	GCTGAGTCAAGTATATTAAAGTCGGTATCATTAA[C/T]GTATCACAACACCTTCTGGCATTTCTGGGTGGTAG
27067_1924	LG1	10.1451	TTTTCGGTTCAAACTTCAAATAAGAAAGGAGATT[A/G]GTCACCTGATGCTGTCCCAACCTAAATGTAAAATG
21559_1871	LG1	10.1482	TGCCTTGTATATAATTATACATACATATAAGCAT[A/G]TATTTATCTACCTTCTTCATTATCCTACCTTCATG
2157_8633	LG1	10.1487	TTAAGATAGGAACAGGTGTCAAGGATATCAAGGT[G/T]GGTCAAAATATGGCACATACAAACTCACGCTGCTT
2787_601	LG1	10.1511	AAAGAACGCGCAAGGTATTCTTGTTATGATAATA[G/T]TAATGGCTTTCCTGTTAAAGAGATTCACTAATGTG
12428_3652	LG1	10.1609	AGCTTTGCCTACAGAAATGACTGAGCTTCGACTT[A/G]CTCACGGCTTTACTGAAGTTCTAAAATTGCCCAAA
25131_901	LG1	10.163	ATTGTGTTGAGTATTCCCTGTAAATTGAAATTCC[A/G]TGCATATGGTTCTCTACAACCTAACTCAAAGCAAA
5721_6426	LG1	10.1695	ATAATATCTGGTTACTATGCTATTAGTTTCTATA[C/T]ATCCTGTCATTCAAAGATTTGGTTGTCAAAATATC
685_4753	LG1	10.1707	TATCTTAGAATGTTCGCTCCTTTTCTTTGTTTAC[A/G]TGGAAGTAAATACATTGCCCTACCAGTATATGCTT
40540_1639	LG1	10.1761	ATCCTGTTCCTACATATACTGGTCCTTGGATCCC[A/G]TCCAAACCTTTCATGTTTATCTACAAATATTATAC
1757_3462	LG1	10.1858	CCATGGCCAGGCAGTATGTTCGAAGCATTGTATC[A/G]TCTGTTCAAAGAGTTTCTATGGCGATAACTCCTTC
4086_3485	LG1	10.1925	ATGGGTTCTTCCTTACTGGAGATACTGCTACGAT[C/T]GATGAAGATGGATACTATGTTATTCTAGGACGTTC
36753_503	LG1	10.1933	ACGCCGTCCTTCACCACTGCTCACTTCCGAACAC[A/G]GTCTCTAAGTACAAATTAGATGATGAAGAGGATGA
3516_968	LG1	10.2166	TTCCTTCATCTACTTCTTACAGTCAAATGTTCCC[A/G]TATTATCCTGATTCTCCTCAAGTTTCTTCCTCATC
6200_2610	LG1	10.2206	AATAGATGCACTACGTGTACAATTGACCCCTTTT[G/T]TGGCTTGTGAATTAGAGTAACTTAAATGTAAGCAT
32914_2915	LG1	10.2237	TGCATGTGAATTTGTGTGTACGCTTGTGTTTGAT[A/G]TCTGCATTGTACTTTATTTCAGTTCTTGGTGTGTA
4743_3162	LG1	10.2276	AAGTGAATATATTGAAAATAATAAGAAGTGACAA[C/T]TGATTCTAATTAGCTTTGTATCTCTAAACTTCAAA
13143_629	LG1	10.2324	GGGAAGAAATGCAGAGGAGGTTTAGACAGGATTC[G/T]TGAATTAGCAGGAGGTTAAGAGGATAGAAGGAATA
22040_2502	LG1	10.2479	TCAACTCTCAAGGTATGCTATATTCTTGCATTTA[A/G]TGCGTTTGGTTTCTTTCTAGTAGGATATGTGGTTA
10824_6073	LG1	10.2514	AAAAGAAGCACGGTTACAATAAGCATCACCAGCG[C/T]CGCCATCATTATGATGATTAAATCTTATCCGATGT
1954_157	LG1	10.2657	CGGGTCCCCAAGCCCTAAAAAGAAATCGGCTTCT[A/G]GATTTCAAAAAATGGAACCAATCGGCGGCGGAAAC
244_4421	LG1	10.2716	TCTATGCCAGGCAATTTGTTGGCTTCAAATGCAC[A/C]ACCTCGAGAATTTGATCTTCCACCATTACACACAA
14512_574	LG1	10.2855	CACCATCTCCCGATGGCGCCGCGAAAACCACGAC[C/T]CGGATTCACGTAACCAGGCACGATCTGCTACCTAC
12428_4377	LG1	10.2898	TCTATATCCTTGCATTTTATCATAGACTTCCCTT[G/T]CAATATCTATGTCCTTGCATTCTGAAAATCAGGTA
8962_2906	LG1	10.3059	TAATTTCGAAGTATGGCATTTCTGAACTAGAGGT[A/G]CGCTTACCTTTTCATGTTGAATGAACATTAATTGT
2055_865	LG1	10.3225	TTCGTCTGTCTCGCAATCCATGTGGTATATGCGG[A/G]GAGAGCGTAAGTCAGAAAACAGCAGCAATCTTCAC
25044_1168	LG1	10.3522	TAATCCTGCTGTTTGCTTTTTCAATCTGGATATG[G/T]GTTCCTGAATCATCGAACTTCTGCGTGTGAATATA
31308_1535	LG1	10.3598	GCAAGACAAATCGGTGGTGGGACTATATCAACAG[A/G]AGTTCAGCTTTTAATTTTGGAAGAATGTGTTTACA
2889_4031	LG1	10.3625	GGTAAACAATATATTGTCTTTGCAACTGCATCTG[A/C]AGTGGGTGATTAAATTATGGATGACTTAATACACT
6005_973	LG1	10.3721	AATATGCAAAAGGTGGATCGGTCAGGCAGTTTCT[G/T]ATGAAGAGGCAGAATAAAGCAGCGCCTCTGACATT
1145_1634	LG1	10.3743	TGCTAGTGGTGTCGGAGTTTATCGGATGCTCGCC[C/T]TCGTTAAGTGGAGCTATTCGAGTAAATCCATGGAA
39157_5841	LG1	10.3798	CTTATCTCAGCCTTGTGAGTAAACTGAAAGGAGG[G/T]GAATTTAGTTATTGTAGTCAGTCATGATCCTCTAG
3516_1014	LG1	10.3904	TTCTCCTCAAGTTTCTTCCTCATCCCCATATCAA[A/G]TGACCAGTATACATTCATCATTCATATCAGACAAC
4956_3871	LG1	10.3943	CTATTCATTTGCTGCTTAACTTTTCAGATAATTA[A/G]CTGTCCTAACCTTCAAGAAATCTCGCTTGATTTTG
30065_773	LG1	10.4018	AGCTGATGATTTTATCAAGAGGTTTTATGAGCAG[C/T]TGAAGATGCAGAAAGGCACGCCTGAATACAGTTTC
8718_2911	LG1	10.4109	ATGCAGCGGCACAGCCACTTCCAGATGATGATGA[C/T]GATGCTTTCGACAACTAACTGTTTCAATTCTGGAG
2743_4433	LG1	10.4149	TTGAAATTAGTTTTCCAACGCCGATGTTGATCAA[A/G]ATTTAAGGGAAAATAGATATAGTGGTACTGATAGA
2743_2059	LG1	10.4215	CTAGTGTAATGCAATGTAAATTCAAGAGTCATTT[A/G]TAAGGTTTTTAACGTTTATGTCGATTGATCCCATA
38313_260	LG1	10.4234	TTCATCCCCAAATCGGAAATTGGAATCTCTGTCC[A/G]ATCTAATGTGAGTATCAGATTACTAGTAGAATTGG
5217_1113	LG1	10.4269	TCATAACATACGTCCTGCTTGGAGGATTAAAGCC[A/G]CTGATGTAGATGTTCACTCTGATTCTACCATCCTT
41058_2405	LG1	10.4303	CAGTCAACAGATTAACAAATTCAACAAATTTCCT[C/T]CGATATATAGGACAACATGCTCTTATTGCTCAAGA
289_8190	LG1	10.435	GAAAAGAAAAAGGCTGCCAAGATCTTCAATGCTT[A/G]AATGCACATCCAGGTTCAGAGGAGCTATTACTGTA
3003_5872	LG1	10.4387	GTCTAATCTTGTATTAGCATCATTTGTTTCCGAT[A/G]TTTCCATTGCTTCCTCACTCTGCATCAGTTTTTTT
40874_210	LG1	10.4404	CTGATTTTTCATTTTTAAGAGTCAGAGGGTTGAG[A/G]AGCTTGCTGGAATCGCTGAACTATTTTGCTAGTAA
3516_3178	LG1	10.4457	TGGCAGGATTTGAGTCCCTTCCACTGAGCTCTAA[C/T]GTGAATGAAACAATTAAAACATTGTTGATGAAGTC
3389_3996	LG1	10.4461	TTGGGCAAAAATGGGTGCGTACCCGAACCATAAT[C/T]GATTCCTTCTCTCCCAAGTGGAATGAGCAATACAC
14257_987	LG1	10.4481	AGCTAATTAACGCAAGTGGAAGCAAGGTATCTGG[G/T]TTAAAAGCGTCCTCAGGAAAGTTGTGCAAATCGTG
29465_7206	LG1	10.4557	GCTGTATTGATCTTCTAGTATCAAGGATGGCTTA[C/T]TGTGCAGCTATTTCTAACCGATATAATTTACTCAT
3379_2959	LG1	10.4609	GAAGAGAAAGATATAACAGAACACAAAATAGCAG[A/G]TAGAAACGCCAATGTTAGTGAGATAGAAACAGAAA
3558_639	LG1	10.4624	GAGGCGTCTATTTGGAAGAGTTCACTGTGAATGG[A/G]AGGAAAGTGGTCATGATTTGGAAGATTGACAGAAA
37328_2339	LG1	10.4689	TGAGGGAAGCGTGACAAGAATTACTATGCATACA[C/T]TGGTTGTTTTACAATGTATTTTGACATTTTGTAGG
5180_2570	LG1	10.4862	TGTGGCATATGGTCATGGGAAAGGAAGTTCTTTC[A/G]GTCGGTTTTAGCGATTCACCTTATTTACGTGCTTA
3559_2403	LG1	10.4953	TTTTGGTGTATTCAAGTACCTATTGTACGGTCCG[C/T]TTGCAGCAAATGTAATTTATACTAAACCATGGGAC
39444_526	LG1	10.4979	TCGCGGCAAGGCAGGGGGATCCTTTATATGTTCT[C/T]TTATGTTGTTGGCTAACTGCTATTGGTGCTGGTCT
3461_1594	LG1	10.5013	TCTGTCCCTTCTTTACAAATTTTCTTTTGCCCTT[C/T]CTATTTTACAGGCATAATGGGCAAATTAATGATCT
4324_2202	LG1	10.5052	TAACTATCTTTTGACACAAATAAAAACAAGGAGC[C/T]ATTTCTGGTCATTCCTTTAGTGCTAAGATAGGACA
7724_3295	LG1	10.5096	ATTGTTTACTACCATTAATATAAGTGTTGCCAAC[A/G]TGAGTAATATGAATCTGTTTACCATTAGCAATAGA
920_5185	LG1	10.514	AGCAAAAACAATTATTAGGGGTATTTGATTCTCT[G/T]TGTTCAGACTATACTTTCTTTGACCAACATGGTTC
37357_250	LG1	10.5293	GCTTTGACAATAAAAACTAGCTGCTCTTCCCCCA[A/G]ACGTACTAGAGATTACATTGGCATCTATTTTGGGG
9223_4908	LG1	10.5337	TCTAATTCACTATTTACAGTGGCTCTACTAACAC[C/T]TTTTCAACTACTTAGCGTACATCTGGTTTGGAGAG
2760_253	LG1	10.5505	GTTTCTACGGTAATTGGCCAATACATACTAAGAA[A/G]CTGCATTTACTTGAATCGAATTGCTTCTAGGACCA
1352_774	LG1	10.5574	TGGTTAAGAAAGCTGGTGGTTCTCAAGATGCCTT[C/T]GAGGAAAAACTTGCTAATAAGCCTGAAGATCTAAA
12192_2310	LG1	10.5776	TATGCATGCTGATACGACCTGCGTGTTTTCCTTT[A/G]GCTATCTTACTTATATTGGACTGGTCTCACTTGTG
9937_1100	LG1	10.5783	TTAAACCAACTGGTATGCTTTTTACTGGTCAAGT[C/T]GGTTATATAATTTGTGGCATGCGGTCAACAAAAGA
38347_137	LG1	10.5835	TCGACTTCACCATCGCTTTATGCAGAAAGCTCCT[A/G]TTTACAGAACTCTTCTATATCCTCCTTGCTCAAGG
40874_1538	LG1	10.5839	TACGTTGTTCTATATTAGCAGTTGTTCCAGTACT[G/T]TTCCAAAATAGTCTGCAACTACAAAAAGGTGGCCC
24032_2109	LG1	10.5847	CTGCAGCTGCTTTGAAGTGGCCCAAGGTGGTTTG[C/T]ACAGAGAGGAGGTTTAAAATTTTCGATCTAGATGC
43928_776	LG1	10.5936	CTCTATTCAGTAAGAGTCGAGAAAGGTTATAAGC[A/G]ATCAGAATTGAATGCATTTATCGTGTGCCAACTCG
15653_5109	LG1	10.598	AAGCCTATACTTGTCCTTGCATAAGATACCACCC[A/G]TATGATTCTTCTTTCCTGGCTCAATCAAATGGAAA
5697_843	LG1	10.5981	GAATATGTCCATTTGTAAAACCTAGCCTCCAACA[A/G]TTGTTGACTTTAAATAATAGCAAAATCAGAATGAA
5697_7172	LG1	10.5981	CAAGAAAGGTTGCTGTTGTCCTTCATACCCTTCC[C/T]GTGGTTATATTCTTTCTCATGTCAATGTTTACTTG
3040_6960	LG1	10.6098	ATACTAAATATTTGGCTACTGTCTTGGCTGTTGG[A/G]ACGGAATGTGACATTGCTTTGTTGACTGTAAGTGA
15352_4680	LG1	10.6101	AGATATTGTGAGAGGTGTTGGTCATTGTTGTTGA[C/T]GCGATTCATGTTGCTATTTTTCAATATAAATTGAT
24471_985	LG1	10.6199	TAGCTGTTCATAGACCACAAGATATAAGACCTGT[C/T]CTTGAATCATATAAAGGATGCGATATAGCCACTGA
1246_128	LG1	10.6336	ATTCCTCTCACCCTTTGTCCCCTCTCCACTGTCT[C/T]CAATCCATTCCTGTATTCTATTATAAGATCCCATC
27242_416	LG1	10.6346	TAATACTAGATATTTGGGTCTTGAGGACTACAGT[C/T]TGATTGGTTTGTCTTCTTCTCTCGAAATGTTTCAC
44213_844	LG1	10.6475	ATGCTGTTCTTGATGTTGGTGGTGTTTATGATCC[G/T]GAACATGATCGATATGATCACCATCAGAAAGGGTT
5470_3994	LG1	10.6508	TATTACGGGATCCACTTCTGCAGAAATATCTTGT[C/T]GAATCATGTAACCCTTCACCATTCTATCTTCCAGT
40213_618	LG1	10.6521	CGGCTTCGAAGACTGCTTCACCCCCGAGTTCACC[A/G]ACTTCATCGCCAGCCAGCACAGAATGATCGTCAAC
9911_4474	LG1	10.6553	ATCGGTGCACATTCAACCAGTGGAGCCCGATTGC[C/T]CTTTATGAGTATTGATATCTTCTTCGCTTCCCCGC
9792_4670	LG1	10.659	AGATGAGCTCAAATCTAATGGTTTGCTTATGGAC[A/G]CTGTAATATATGGAAATCTTCTAGCCATATGTGCT
3575_3358	LG1	10.6634	CCATTTTCACCTGTTATGCCAGGTGTAACATTCA[C/T]AGAATACGGTAATATCGATAAGGCCAGGGAAGCTA
15352_4337	LG1	10.6676	AACATGCACATCTGTGTCCTTCGCCATCACAAAA[A/G]GATTTCAAATGCGTTATATGTCAAGTGGGCTTTTT
5727_5647	LG1	10.6746	TGTTTAAGTAGCGTGCTTCCTTACTTTCTGTTTC[C/T]ATACGGCCTTCAGAGAAACACTGCCTTTCAGTTGT
33625_886	LG1	10.6901	CAGCAAATGCATGGGTGACCTACGATTCAAGCAC[C/T]AAAACTCTGTCTGTGTTCTTGACGTATGATGAAAA
2957_989	LG1	10.6903	ATTTTTCAAGACTTGTTTGGTCAAGGAGATTTGT[A/G]TTGATTTTTCATGAGTTGTCCATGACTGGTGCACC
3386_794	LG1	10.6903	GTGGAAGAACTAATTATGAGAGGCCAAGCTATGG[A/G]GGTGTGGACGATGATGCAAATGACAGGTATAAGAG
5692_274	LG1	10.6913	ATGCGGGATTACATGTAGATGGTTCCTGGACTCA[C/T]GAGTCTCAATTCCTGCTCCGTCCCATTTTTAAATT
7692_945	LG1	10.693	ATCGTTTTGGTCTTGAAGCTGGATCCAAACCCGA[A/G]TTGCTTCTTGCTATGAGCTGCCTGACCAAAGGAAA
24032_2620	LG1	10.6936	CGAAATCCCGATCAGCTTCAACATGGACAGCAGT[A/G]GACAACCAAACTTTAAATCTAGTCGGGTCATTCAA
11098_2060	LG1	10.6971	TCCGTGAATTACTAAAACTTTCAGAGCATCCACT[C/T]GTTCAAACGATTACTGATCCCAGCCTTTACATTCA
21559_2123	LG1	10.7115	TCAAAGCCTAAACATGATGGTTGTGATAATGATA[A/G]TTCAGTAAAAACTGTAAAACGAGGATATGCTACTG
13732_77	LG1	10.7245	CTTTCTCCCCTATGAGAATTTTCTGCCGTCTCAA[A/G]TCTCATTGACTTAGCCATGGATTTTTGGCAGAAAG
930_1630	LG1	10.7389	GTCCAGGTTTACCTTCTTCTGTACCAAGACCACC[A/G]TCGCATCAAAATAATGTAGGTTCTATGCATGATGG
4250_3135	LG1	10.7401	AATATGCCGTTGCTACTCCAAGCTTAATAGCTTT[A/C]TTGGCTTGAGGTTAAGTGCATACTGTTCCATAGTG
14512_1508	LG1	10.743	TGCGGTTTTTCTTTTTTTAGAAAACAGATTAAGA[A/G]AGTGTGTGAATGGAGAGAGTGCACGTATACATACA
31707_4650	LG1	10.743	AAAATGTCATACTTTCTCCTTTTACAATGGACTA[G/T]AACTTATTGGATTTGGACTAGATACTCAGCATGTC
7692_3179	LG1	10.7473	TGTACACAGAAATATATACTGGAATGAGGTGAAT[G/T]GTACTGCTTATAGCATGCCTCTAGGAACGATGTCT
18602_1748	LG1	10.7481	GGTAAACTCAGATGTATCTTCCGTTCATAGTTGC[A/G]CTTCATGGTATTGTGCAAATTTCCACTTCATGGTT
3575_1699	LG1	10.7487	GTCCTTGACCAATGGCAACTCTAAGCTCACTTGT[A/G]AATTGCTCAATGTCGCCGTTTACTAACCTCTACAA
2994_61	LG1	10.7574	CAATAATAGAAGCTTGCTGCTTTTATGGCCTGGG[C/T]GAAATCTGATTTTATATTATCCAGAGTCTTTTAGT
37314_2987	LG1	10.7586	TGCCTCCTAGTGAACCAAAGGGAATAGGAATAAA[A/G]TGATGGGACCCTAAGCTTTCTCAAATGCTAGATTC
18436_503	LG1	10.7596	AAGTTATTGGGGTTGGAGGTGGTGGATCAAATGC[A/G]GTAAATAGAATGATAGAAAGTTCTATGAATGGCGT
24032_2743	LG1	10.7608	TCCGTGCGGTGAGCGAGAGCTGGTACCCTTCTTC[A/G]GACGATGACTTCGGATTATTGCTCGAAGACGATAT
2312_7869	LG1	10.7619	TTCCATATCCTGTAATATCTGTTATTGGTGGAGG[A/G]AGAAGAGAAGTTGATTTGTATGCATATATTTTTGG
16092_235	LG1	10.7825	CTATTGGATACAGACCTTGAAGCTATCGCGTCTC[A/C]TCTTACCGTTTCTGCCTTAGATGATGACGTGGTGG
3159_5652	LG1	10.7836	AGGGGGCATCTGAGTCACTAAATATTCCACTGGC[A/G]TTCATTAGTGTGATTTTGCTACCTATTGTTGGAAA
42566_1771	LG1	10.8094	ATGAGGACCCATGTCATGCCTTGGTTCAGCTGGC[C/T]GAAGACACCGAGGCATTAGCCCAATCAGAAAAGGA
5727_5801	LG1	10.8116	TATAATATCTAGGTAGTCTCCTGTATTCTGTGGC[C/T]GGCGATGTTCTTGTACAAAAGTAGTGTAGTTTTGT
14512_150	LG1	10.812	AAAATAATCTATAAAATCTATAATAAATACTCAA[C/T]CATTTCTTACCCTGCATTAACCCGACCCATTTACC
7557_2231	LG1	10.8279	AAGATATGGTACCATCAACATATAATGCTAAATT[C/T]AATTGGCTGGAATCCAAAAATTCTTCTTTGGTCAA
25947_1366	LG1	10.8327	ACTCATGGGAAGATGAAGAAACAGGTGAAGTGGT[A/G]GTGATAGGTTCTTGCATGACACCCGCTGATTCAGT
4942_3949	LG1	10.8363	GGTCTAGAGGTTCAAGAAGAGTTGATGATATGTC[A/G]GAAGATTTTGATAATGGAAACAGGAGGCAAGATAG
34725_1448	LG1	10.8392	CCGAGGTTGGAAAAAGGGTTTTGAAAGAGATGGA[A/G]AGAAAAGGTTGCCTTCCTAATGTCCATACATATAA
2626_793	LG1	10.8425	AAATTAATGACATTCAATTCAATTTTTTATCGGG[C/T]AAAGATAAGGAGCACGATGATTACTTAAGTGAAAT
18022_1585	LG1	10.8485	ACTCTCTATTTCAGCAAATCGATTCCTCAGGACG[G/T]GTACATTCCAAATGGCTGTTGATGGAATTAGCGAT
10013_1034	LG1	10.8511	TACCTGATACTACCACAGAATATGATTCGGTATC[C/T]AATAACGACAGTTGCTCGGTTGAGTCTGAAGACCA
5217_737	LG1	10.852	TATAATTAGCTGGATTTAGCATTGATGAAACAGG[A/C]TGGTAAAGTTTTGCGAATAAAGAAGGTACAAAAAG
24206_6428	LG1	10.8574	ATAACTCAAAGATGCAGTATAGTAAGAATTTCTC[G/T]TATTGGTAACCTGCATTTCAATTAGCAGATTAATG
18915_4930	LG1	10.8585	AGAGATATAATAGTGTCGAGCGGCAGTGATCTAT[G/T]CTTCCCCAATTATACTGTCAATGTTGAGAATAACA
39117_883	LG1	10.8744	GTTGCGATCCAAGGCCATTATGCTTGATCGATCC[A/G]AGGCACACATCCTATGCCAATTCGATAGTCCAAAA
32739_4131	LG1	10.8814	TGCCTCGCAGCATACGTGCGCATCACAGGACTGT[C/T]AGAGACAGCCACGACGGTCTCATTATTCAAAGAAG
6212_2190	LG1	10.887	GCCTTACGAAGCTCAAAGAGATGCGCGATGGCCT[G/T]ATGGAGTTGCATGACAAGAAAGCTTCGATGATGTG
24032_3238	LG1	10.8934	CGAATCATATGGAGCCGGGGGCTCATATAAGCGC[A/G]AAGGATAACGTGGTTAAGCATAAAAAGGAGGATTT
37328_4011	LG1	10.9124	TGCATTGTATTACTTCATGATGACTAAACTTATT[A/G]GTTACACTAATACCAAATGTTATATGTAGGCGTTT
1157_5726	LG1	10.9128	AAGGCATAGATCGAGGATGCATAAGTCTCACTCG[A/G]GACATCATAGATCCAGAAGCAGTTCAGATACTGAT
7557_6144	LG1	10.9151	ATGTGGAGGTTTTGCCATCATTGGATGTATCATT[C/T]TCTATAACTCCTTGCCCGTCAGAGTTGCAAGAGTA
42566_2762	LG1	10.9169	ACGTTGAAAGCTCAAGAATTCCACCTGCATTGCG[C/T]ATCCTCAAACAAAATCTAACATCATTGGTATCAAT
3003_417	LG1	10.9224	GTGTGTGTTTAAAATTTGACCCCGACAAAAACTG[A/G]AGTGTCAATAACTAACCTCTTCTTTTCGTCATTCC
8300_1285	LG1	10.9326	TTCAGATTTTATCCTGATAATTTTGGGCGTAGGT[C/T]ATGGAATCTTGCCCAAGGAAGGACATTGAGGGTTT
23258_2455	LG1	10.9371	TTCTGTTTTCAGATCAACAGACCGTACAATGGAG[A/G]TACTTGTGAATGAAAGTTTGAGATTCTCACATCAA
6905_4659	LG1	10.9381	AAGCCTCGCTTGATGATGCTGGTTTATCAAGTTC[C/T]AATATCGACTGGCTTCTACTTCACCAGGTAAACAT
2037_5108	LG1	10.9432	CTATTTACTGTTAAAGCTAACTAGATGCAAATAA[C/T]CTTTCTTATTCCCCCATGCTATGTCATTTTCTCTA
25044_977	LG1	10.9495	ATAAAGTGGTGATGCGTTCCGCAAAGAAAGGGTA[C/T]GGCATTGCTGAGTATTTACCTTTGGTGCCGGTTGA
1757_221	LG1	10.9545	TCTTGTCATACCATCACTAGAAGAACCAAATCCC[C/T]CTCTTTTGTACTTAAAATCAAGCTTAAGATCTTGC
400_6171	LG1	10.9585	GTTTTGGATTATTAATTTTTTAGTTTCATGCCAT[C/T]AGTTGATGGCGATTCCTTCCCTTGTGTCAGGATGC
11345_2609	LG1	10.9684	GACCTTCCTGGTGGGACATAGATAGCACTAACTT[A/G]GTTCATGCAATAGTATATCTGTAACTGAATGTCAG
7724_4948	LG1	10.9748	ATGTAAAATCTGTATTATTATTTGATGATTCTAT[A/G]TTACAGACTGCAGTACATAACCCGTTTATATATAA
28111_482	LG1	10.9817	ACATGTTTTTGCCGTTCACCGCTGAAGTGGCCGT[A/G]CAGTTGGGTGTACCCAGGGTAGTTTTTCATGGAAT
23160_4405	LG1	10.9823	TGAGTGAGTTCTGTGTGAAACATGCTGAATGCCC[A/G]GTGATCTCAATCAAGAGAAAGGCTGAGGAAGCTCC
357_4174	LG1	10.9861	ATCAAAAGGGTTTAGAAAACTTTTGAAATTTGGG[A/C]GAAAGGGTCATAGTTCAGGGACTGGTGAAATCGAC
2889_4367	LG1	10.9942	CATGGTTGGATGGCTATGCAGCGAGTGATCCATC[C/T]GCATGGATTTTCTAAGGAATTTCTGTCTTCTTTAC
12748_970	LG1	11.0004	TCAGGGTCTCAGGCTGGTAGTGGAAGGGTGAAGG[C/T]GAACCCATTTGGTGATGCGAAGCCGAGAGAGGTTG
28962_3648	LG1	11.0042	ATATTATGGCAGGTCAAATAGAAATATGCTATTG[C/T]GAACGAAACTTCTGAACTAACGAAATTGTCTGAAA
27423_2285	LG1	11.0061	CGCTTCCATGAAACATTACAATGTTACTCCTGCT[A/G]TAGAGCATTTTGCTTGTATGGTAGATCTTCTAGGA
5508_386	LG1	11.0061	TCAGCGCTACTCACCCTCCTACAATCCCGACCTT[A/G]AACCCCTCTCTTTGCTTTCTCGTAAACTATCCAAC
5753_1092	LG1	11.0063	TACAATGGCACGCTAAAGCACGAGTCAATGCGGG[C/T]GCAAATTTCTATATTGTTGGTCGTGATCCTGCAGG
2787_2627	LG1	11.0065	CATTGTTGAGGTTGAAAGAACTCGTGAGAGTCTA[C/T]GGAGGCAATTTTGCTGCAAAGGTACATGCTGATTA
9067_5087	LG1	11.0065	AAGAGGGGCGATAGTTTTGATGGCACAAATGAGT[A/G]AAAATATGGGCATGAAAGAAGCTATGAAGTTCTTT
37451_4152	LG1	11.0066	CTCAATGGGACCTTGGGCGGTCTATTTATAATTA[C/T]ACTGTAGTTTGTGTGGAGATGGAAAGTCAGAGCTG
29154_502	LG1	11.0068	TTGAGCGGTTGGGAGACGGAAAGCAGCCGGTGAG[A/G]GATGCAGCGAGGCAGTTAATAATAACTTTGATGGA
43335_127	LG1	11.0068	ATATCAATCCATCGATCTTGGGCTGGGACCCTCC[C/T]AGGATTCTAGAAAAAAGAGAGACTAATCTACCGAG
319_1811	LG1	11.017	AAAGCTTTGCTGGTAACCCAAACCTTTGTTCGGA[C/T]TCTCTTGATTATCTAAGGCCATGTTCTAACACTTC
357_1647	LG1	11.0241	CTGCTTACCCACCTTGGGCGATGCATCCTCCTCC[A/G]TATCAACCATATACGATGCATGGAATGCCTTACTA
673_1869	LG1	11.0262	TTATGGAGCAGGACACGTGGATCCACCAAAGGCA[C/T]TGGATCCTGGACTGATCTATGATCTGACGGCCACG
8600_1221	LG1	11.0276	TCTGCATTGCGTGAATACATTGGTTTATTGGAGA[C/T]AGATAACTCTGGGACTATTTTCCACAACATAACAC
28246_7000	LG1	11.0278	ATTCAAAGAACAGGTAACAGCTTGGAGATGCCGA[A/G]TGTACCTATGGTTTCAAATTAGCGCTATTTTTGAC
41191_289	LG1	11.0337	GCCAGCGCCGGCGCACCAAGGTCAAGGCACGCGA[C/T]CTCAATCCGCAGTGGGACGAAAAGTTCGAGTTTAT
38108_5204	LG1	11.0529	GTAGGTTAAACTTTACTAGTTCATATCTCACGGT[C/T]GTCAGTTTATCAAGTTATTAGCTTGCATAATCTTG
10651_6006	LG1	11.0549	TTTGGTGTCTCATATTCTCTGCTTATACTTGCTA[C/T]TAATGGGCGTCTATGCTGTCTTGTGTTTTACTGGT
2065_3562	LG1	11.058	GTACGGCAATAATATGAATTAATGTTTTGAAGTT[C/T]ATTGGAAATTAGTTCGAAGGTAATCCACATATACA
38994_611	LG1	11.0713	GTTCAGGATGGAGTATTTTTGTTGTTCGTGGAGA[C/T]TTTCCTAAAGATTGCCCGATCCCATCATCCAATTT
7657_1004	LG1	11.0744	TTTGGTTATTGCGACATAGTAGCTTAATGGGAAG[C/T]TCTGATATTGATATTTGGATACGGGAAGCAAAAGA
5692_1209	LG1	11.0811	GGTTTTGTCTTTGATGAGAAAGATTTTATAATGC[A/C]TTGGAAAGGATGTGAAGACAATCTGGAGAAGTATG
18316_305	LG1	11.0954	CTCCGACTCCAACAACAGTTTCGTCTCCTTCCCT[A/C]GAAAACATAATTCCCTCACCGTCCGGTTTCTGATC
25296_4308	LG1	11.1	AAGCAGAGAAATAACCTCTATGGTTGATCATTAT[C/T]GTTACCAACTCATGTTGCACTAATAAGATCCGGTG
39258_2964	LG1	11.1049	AGGGATGATAAGAAAGATTCTACCAGACATCATG[A/G]TAGGCATGTGCATGGCGCATCTCATGGCTATTCCA
930_4801	LG1	11.1057	AATTCATCCTCCCCTCAAAGTTTTAATGATGGGT[C/T]TGATACCCACGCGTTCGATGCTTCAAGCAGGTTCG
20460_3386	LG1	11.1086	AAATGATGCTCCGTAATTGAGTAAGTATGGATTC[A/G]GATATGATTCAGAGCACAATAGTATACATTTTCAA
15119_121	LG1	11.1133	CAATCCTACGCCTCTACCTCGTAAATCCTGGCGT[A/G]AACCCTCTCGTTCGATTACGCAATCTCAGGACAAG
452_5325	LG1	11.1177	AGTCAGAAAGCATCAATGAAGCCTCTTGAACAAG[A/G]GACTATGTTTGCAGCAAGAATAACCATTGAAGATG
558_7230	LG1	11.1186	GGGAAATAGTGGCTACTTATGCAAGAGAGTGTGT[A/G]ATGTTAGGAGATAGGTTTTATCATGTTAAGTGGTC
2055_634	LG1	11.119	CTACTTCTTCGCCACCGCCACCGCCGCCGCTTTC[C/T]CTGGGAAGCAGTCTTCGCTGCAATGCAAATGCAGG
14363_448	LG1	11.12	GGGTTGGAATCGGGATTCTTCTTCGTGCTTTTAA[A/G]CTTGCCAAAGGGAAATCTTATTCATCTATTCTCGA
2245_1128	LG1	11.1229	TATCACTTAAGGCTATCGATTTTGGGCTGTCTGT[A/G]TTCTTTAAGCCTGGTAAGTGATTGCTTTTAAATGG
37328_4109	LG1	11.1244	TGGGTGAGGAATCATACAAAGATAGTACATTGAT[C/T]ATGCAACTTCTCCGAGATAATTTGACTCTATGGAC
18555_3325	LG1	11.1258	GTGAGGGGTCTTCGAGGATGTGCACGCCAAGCCA[A/G]AGTGGGATGTGCTCTCCTAACAATGCTGGAGATAT
32409_5191	LG1	11.1258	TAGTTTATAAAGGTCGTCTAAAAAATGGCACTAC[A/G]ATTGCTGTTAAAAGGTTAAAAGATCCAAATTTTAC
42694_890	LG1	11.1329	CATGTTCGATGCATAATATGGTGGATGCGGACCT[C/T]GGGAATGACTATGACTCGAATGAGCTCAAGTGTCT
1954_645	LG1	11.1361	GTGGGTTGCATCATGCCAAGAAGTGTGAGGCGTC[C/T]GGATTTTGTTATGTTAATGATATTGTGTTGGCGAT
12748_5656	LG1	11.1434	CTATTACAAGGCCACGCTCACGATCGGGGTTGTC[C/T]GATGATTCTAGAAGTTCAGAGTTCATGGAGAGGCC
5508_778	LG1	11.1457	CAATAAGTTGGTTCGAGAGGATGTACAAGACTGG[A/C]GTAATGCCTGATGAAGTTACTTACTCTTCTATCCT
12781_219	LG1	11.148	CCTTTCTTTTCGCCATTGAAGTTTAAATGCGATT[C/T]ACTCTGTGAGCTATTTGGTTGCATGAACAAAACGT
1757_1850	LG1	11.148	CTCTCAGTGGTTCTGGAGGTGGTCCAAGTGTTGC[A/G]GCTAGTCATCAATTCGTAAGAGCTGAAATGCTTCC
131_3830	LG1	11.148	CATGAGGGGTGGCGCTGGGCGCTGCTACAATTCT[A/G]AATTACTGTCTTCAGGGTTTATTTCATCCGGCTAG
41550_1361	LG1	11.148	TTGACAATACAAATTGATTTGTTGGATAAAAAAT[A/C]AACCCGATTTCGTCATTTCGTCTGCTTCGATTTTG
43395_4991	LG1	11.1543	CTACCATCTTACTAAGATATAACTCTACGCCGCT[C/T]TAATAACTTCTGTTCACAATTTTTTGGGTTTTCGT
28547_100	LG1	11.1582	AATAATCGGTTAAAGAAAGCGATTCCTCGTCTCG[C/T]TCCCATAGCTTCATCTTTCTCGTCAACTAACCAAA
18339_2588	LG1	11.1631	ATGAATTTGGCCGTTTCCTCATTGGACCATTCTT[A/G]TATGGATTTCTTTGTGGACGAGGTAGAGACGAGGA
25296_4111	LG1	11.1731	TCTGTTCAACTTTGTCTGCATTTTCCACAGTTTC[G/T]TTACTCACAGCTTTAGTGGGATCCTCGCTATCTCG
36995_3286	LG1	11.192	TCTCTAGTTTAGATCCTTCTCTTTGTTGCATAAT[A/G]TTTCAGACACTCCATAATTTATAGCTCATTATGCA
1208_2804	LG1	11.192	ACTCCAGTGAGTTGCACTATTGTGGAAGCTGCGG[C/T]TTTGGCTGCCCTACCGGAGAAAAAAAAGGCACCGA
16520_1241	LG1	11.1928	TATTGTATGCAGGAGACTTGGGGAAGAAAATAAT[C/T]GAAGACACAGAACGAATAATGGAATGTTTGGCTGA
28496_3873	LG1	11.1928	ATTTATAGATCGAGTTTATGATTAATTGCAGGGT[A/G]TGTGCTTGTTGACATTCACAGTATCTTTAAAATCA
4416_1862	LG1	11.1928	ACAGAGTTATCTCTATGTTTACCTTCAACCGGTA[A/C]TATTGAAAAATGGATCCCACAAGACAAGGTCGATG
9675_3055	LG1	11.1928	CTAGCAATGCAAGTAATGTTTCCACTTCAAAAAT[C/T]GATGAAGAGCTGAAAATTTCTCCAGAGTTACGTAA
14512_98	LG1	11.1941	ATCGGAGCAAGCATTTCTCAATTTGGTCTCTTTT[C/T]CTTGTGCAAATTGTATTAAAATAATCTATAAAATC
11797_2195	LG1	11.1971	CAAAACTTTGACACGTGTGTGTGTTTATTTTCGA[C/T]GTGGCCTTCTTCTGTATTCGACATGCGAAAAGCAG
6212_2142	LG1	11.1971	TGGACTATCTCGAGGAGTTCGGGTTCAGTGTTGA[A/G]GAAGTTAGGGATCGCCTTACGAAGCTCAAAGAGAT
43283_753	LG1	11.2005	AGCTGAAAGAGCAGCAAGGGCTGGTGGGTGGACT[G/T]TAGATATCAGCAAGAAACGGGCTCTTGATGAAGCA
5951_2100	LG1	11.2021	GCTTGTTCAGTGATGTCTGATGTTTTGAGTCTGG[C/T]ATTTCATTTAATTATGTATCTTTTTGCAATACCGA
16037_438	LG1	11.2116	TTGTTAACAATATGTTAGAATTTTTGTGGTCGTG[C/T]TAGACAACCATTTCAGTTTGTAGTTATCCATGGTC
2473_1411	LG1	11.2137	TGCTTAATGATCGATTCCAGATTGGTCCTGATCA[A/G]ATAGAGGCACTCTACCAGTATGCAAAATTTCAATT
5470_1284	LG1	11.2152	ATATGCATTTTCAGGGTAGCCACGTGTGCATAGT[G/T]ACAGCTTACTGTGAACGTGGAGACATGTAAGTTAA
5288_169	LG1	11.2212	CTCATCTTCAATGATGGGAAAACCACAAAAAAAG[G/T]CCAAGAAAGATTATTCTGGGAAGATTACAGATTAC
4802_1902	LG1	11.2212	ATGTGGGTCCATCAGCCAGGAGGATATGGGATGC[C/T]ATTTACACTGAAAATTGTCCAAAGTATCCTTCTGG
6467_1791	LG1	11.2219	AATGTTGATCAAGCTATGCAAATTGCAGCAAATA[C/T]ATCCGTTTTCGAACGTACATGTGATCTTTTTCTTT
13326_4983	LG1	11.2252	TCAACTACACAAAACCATCATATACCCTTCAATG[A/C]TTATTCGCTGCGTTACGCTGGGTCTTTCATGTTCT
3795_2721	LG1	11.2344	GCAGCGATCTTAAAACTCGAAGTAATGCTAGGGC[A/C]ACTTTATTAAACTTACAATGTTCCCAGCCAACTAA
5459_1128	LG1	11.2347	GAGGGAGATTAAACTTATTGATTTCAGCAAGAAG[C/T]TGTATCTTGCACCATTGACCACTGTTGGTAATCTT
4741_4305	LG1	11.2358	ACAGCTTCAAAACCATAGACGGGCGTGGAGCTAA[C/T]GTCCACATAGCTAACGGTGCATGCATAACGGTTCA
37972_1037	LG1	11.2397	TTTGGGCATTCGGCTGTGCAAGGCTATTTGCTCG[A/G]AGCAGAAGTAATGCTTGATTCTCTTCTCCAACATA
43395_5377	LG1	11.2455	ACCGAGAAAGAACAAGTTATTTCTGATACACAGG[A/G]AAGCAGGGACACCTAATTTTGGTTTCATGGGGATT
5288_132	LG1	11.2542	CAAGTGGGGATAAACGGAAGAGAAATCCCAAATC[A/G]TGCTCATCTTCAATGATGGGAAAACCACAAAAAAA
5173_4777	LG1	11.2703	CAGATAGGAAGCATGCTTCTCTGCCTAGATCGAC[C/T]GTACACCCTAAAGTGCTTCTTCCCCAAGACCATCA
9133_822	LG1	11.2712	TTCAACAGGAAGTTGCTGTTTGGCATAAACTGGA[C/T]CACCCAAATGTGACCAAGGTGTATTTTTACTTATC
2743_3283	LG1	11.2737	GCATACTACGTAACAATGGTAACCTGAGAATCTT[C/T]GTCTGTTCTATTGCAACCCCTTCTTCGTGTCATTG
19026_3122	LG1	11.2747	AATGATGCAATGGAAGGACGTTGATGGTTGTATT[G/T]CAAAAATGAAGTCTATCAACCCATATTCGGCATTA
5508_520	LG1	11.2765	AAACAGCACTTTTGATGCTCAATTCGATTCGCCC[A/G]TGGCAAAATTGTTACCATTTCTTCATGTGGCTTAG
131_2599	LG1	11.2766	GTAGAAACTATAAGCAACTTGTGGACACAACAGT[C/T]GAAATTGCAAATAAGGTTGGTGTTGCTGATATTGT
8368_2720	LG1	11.2833	GTGGAGATGAACAGTGTTATGGGTTGGTGGTCGT[C/T]CGGTGATTGCTAGAAAGGAGCGGTGACGATTTTGA
19905_8493	LG1	11.2886	TGTTTTGTTAGACTAACAAGTGATTGATGTTCCT[C/T]TGTTATCACCCAAGGCCCTTAAGGGAAAATTACCG
25314_1044	LG1	11.2909	GAACACCTCAAAGTCACCAACTCTGAGCAAGCTA[A/C]TCTGATATTTGGCAGTTTTGGTGTTTCTGGTTCGG
21263_3605	LG1	11.2975	CTTTGAACTTTAAGCTGCAATCTGTCATAGACTC[A/G]TTACTTGTACCTGCCAAAAATATGCACAGACTGAC
12867_322	LG1	11.2975	TATTTCGATTATACATCATTCCGCCATTGTGTTT[G/T]TGCTTCTCTGGATGCTAGACTCGATTGGTTGGTGC
28488_272	LG1	11.3079	CGTTGTTTTCTGTTTTATCGCCCTCAATCTGTTA[A/G]TCAGCCCTAACTTTTCATGAGACCTTTGTTGGCCC
15352_531	LG1	11.3221	GACCTAACATTGCCAGACGCGCCGGAACTGGCAA[C/T]GAAGAGATTTTGTCTTCACTATTGGAGTATCCATC
3159_173	LG1	11.3238	TATTCTATCCAAACCTCAAATCACTTCATGCACT[C/T]CTCAACCTAAAAATCAACAACCGACGTCTCCGCCA
9133_2150	LG1	11.3422	GGTGGCAAAAAATAAAATAAATCATCCTTTGAAT[C/T]GTAGTGAAATATAGACAGCAGCATCAAATTTTATG
28024_449	LG1	11.3425	GGTGGAGAAAAAGAGGGATGCTGTCCGAAAATCA[A/G]AAGAGTTTAAAGCTGCTGCCCAGAAAGCAAGAAAA
29669_2575	LG1	11.3501	GTGGTCTATCATCTAGCATCACCGAGAATGACTT[C/T]AGAACCTATTTTGAAGGGTTTGGTAGAATAACCGA
23008_2017	LG1	11.3502	TTCTACTCCATTGCTCCTGGTGGACTGGCCGGAG[G/T]TAGGCATGGTGCTGTACCTACTATTGGCTTTTCTT
1478_2024	LG1	11.3561	AAATCGGACCCAAGTTCTTGAATGCTAGTGTTGG[A/G]TTCGGAGGGTCTTGTTTCCAGAAAGACATACTAAA
16037_745	LG1	11.3566	AGATTAAATTATAAGCTATTAATAAATCTGTCTT[A/G]CAATCTTGATTTGATCGATGATACTCGTTTTAAAA
112_850	LG1	11.3574	CACTTCCCATAATGGCAACTCTTCACCGTCTAGC[A/G]GGACAATTGCTTTCTGATTTGATTGATCGGAATTA
6007_3916	LG1	11.3574	AAAAAGATTTCTTGGTTTCAGTAAGTGTGCCAGT[C/T]ACTTCTGCTTCTGATACAGAGTTGGTAAAAGTTAG
44865_988	LG1	11.3611	TTGATATGGCTCACTGTTCTAGATGCCTAATCCC[A/G]TGGTCTGAGTTTGGTAAGTCGTATTTTCTCCCACA
10453_3929	LG1	11.3678	TGAGCACGGGTTTGTTTTTAACCACGTTATCACT[A/C]GGATGTTTCTTCAGCTCTGTAATTGTAGCGATTGT
7692_897	LG1	11.3686	ACCAGGACAGATATATCGTTGAGGATATTGTTGA[A/G]TTTGGATCCCCATATCGTTTTGGTCTTGAAGCTGG
6443_2750	LG1	11.369	TGGTCAGTAAGATGTATACTTTCTTATATTATTT[A/G]TACCTTGAATCTGCCAGGTTCATAGCTAAACAGAA
8975_1139	LG1	11.381	TACACCCATGGCTGGGCCTGAAGTTTAAAAGGCC[G/T]AAGGCTGTATGTCAATTAGAGGCCCTTCACATAAA
3795_1403	LG1	11.3829	ACATGCCACTGACTGTTTCAGTTCCCAAGTGGTG[C/T]TCTAGTCTTCTTTCTACTGGGTTTCATGCTAGTAA
2516_1657	LG1	11.3862	CAACCACTGGCTTCAGTGCTTCTTCTGCTACAAT[A/G]CTACACCTATGCAGCACAATGCCGGTTGACTCATG
2582_1270	LG1	11.3879	TGCAGCACTGAAATGCTATTCAATCTCCTCTGTT[A/G]GATATAGGAATTGAAAGGGCTACTGGAATTGTGTG
643_1887	LG1	11.3886	AGATCATTTCCGGTCCTGGCGAGAAGCCTATGAT[C/T]TGCGTCCAATACAAGGGTGAAGAGAAACAATTTTC
3159_574	LG1	11.4015	ATCTAAAAGGAAAAGTAGTAGGAAGCAACAGTGA[C/T]TCTGATGAATATTTTGTGAATACATTTGAACAAGG
6005_1090	LG1	11.4086	ATGGGTTAGGGTTCATACATAGGGATTTGAAGTC[A/G]GATAATTTGCTTATTTGTGGAGATAAGTCTATTAA
17204_834	LG1	11.4103	TGCTTGTGAAAGGAAGAAATTTATATAGGCTGAA[A/G]ACTTTTCGTCAGGTAATTTACTGAAGAGGTCTTTG
10453_661	LG1	11.4161	TCTTTTTCATCAGTTTGGGCTCGCTCGTAGCTGT[A/G]ACTGTTCTGGTTTATATTCAAGATAACGTAGGCAG
44889_3084	LG1	11.4162	GCAGTCTTCTAGAACCTATCAAAAAGGGAAATTT[A/G]GTTGAGATACCTTATTTTGGGAATACAGATGATCA
28181_920	LG1	11.4251	GATTGACATTGGCAGAAGGTGTGAAACATGAAGA[G/T]GATAAAGTTTCGGAGAAGATTGAGAGCAGTGTGGG
2956_2978	LG1	11.4251	CCAGGTTCCATTTATTTCACTATTAAACTGGGAG[A/G]GATAATTAAATCATTTGTTCTAGCCCAATATATAT
930_1480	LG1	11.4398	AAGGACGCCCTTTGCCATCAGAGCTTCCCAATTC[A/G]CTCAGATTTGATGAAACGTTGCTACAAGCCACCGG
16207_1618	LG1	11.4402	GAATATTGAACATTTCCTGAAGTTATGCACATAT[A/G]TTTAAAGATGTAAGAGCTGCAATTGACCTATGCCA
38439_4364	LG1	11.4402	TTGTGTGGGGGTGATGATGTATCTATTTTGTCGA[G/T]TAACTATTTGACTGCATGATTGCGATATTTTTGTT
9675_3166	LG1	11.4666	GACCAGATAGTCTTCTTGGAGAGGGAGGTTTTGG[C/T]TGTGTATTCAAAGGCTGGATTGAGGAAAATGGAAC
7201_265	LG1	11.4673	AATCAATAGCTAGAAGAAGAGGTGGCAAAAGACA[A/G]TTGGTGAAAAGGTCGAGTTTGTTGGCAAAACAAGT
4928_3352	LG1	11.47	CTAGCAATGCAAAATATCGTTTACTTATACAAAT[A/G]AGCTTAGAGTGTCATACGCTTTTGTGTAAAACAAA
1608_4625	LG1	11.4776	ATATGCGATGACAAAGAGTTCAACTTCTGCAGGT[A/G]TGGCTGGTAGGAGATGGGCTAAGTAATTCAGAGCA
3201_1075	LG1	11.4857	AAGCAGTCGAACCAGTGCCACTCCTCGACTCCCA[A/G]GTGAAATTTCTGATGACTCTGAAGATGACGAAGAG
12040_4781	LG1	11.4998	ATCCTTAATTTGTACATTATAAGTAGAGATGATC[A/G]TTTCTTATCTTCATAACAGTGGCGATTACTCGGTT
21976_2769	LG1	11.5025	GGCAGATATTAAAGGGTTTAAACTATCTTCATGA[A/G]CGCAATATAGTTCATAGGTATGTAAATCTTTCTTA
27292_5451	LG1	11.5071	TTGGTATTAAAAGTTTGGCAGCGTATAGGTTGCC[A/G]TTTCATATATAAAGCGGGCACAATTCAGCTTCAGT
16020_1680	LG1	11.528	TGTTGGCTGGATGCATACCTGTGTTTTTTCACCC[G/T]GGTTCTGCCTATACACAATATACTTGGCATCTTCC
4317_3047	LG1	11.5283	TGGAGCAGCAGCAGCAGCCGCAGCCAATTCAACA[A/G]CTGTCTCCAAATTATGCAAATTTAGTCCCACATCG
2055_2602	LG1	11.5454	TGTCTTCTGCACGAACACTTCTGTTTCAGCAGTC[C/T]TCGACTTCATTATCAAGTGCTAATAAGAGCCTTCT
30386_200	LG1	11.557	CTAGGAACCATAACCCTAACGTCCATCTATCCAC[A/G]TCTCTTTTTCCATTAAAACCATCTAAACTCTTCCA
21263_447	LG1	11.5577	AGGTTGCAAGAGGAAATTGTTGCCTTCTTGGTCA[C/T]GGCAATGAAAATCCCTTACAACTACTAGGACAATA
9135_668	LG1	11.5618	TTTTCAAAAGGGGTGAACAATACAACACTCAACA[A/G]TCCTGTAATGGTAAGGTTTCAAGACAACCTGATAT
7536_210	LG1	11.5632	GAAAAACTGCCGCCTTACTCTCTCTGATAACCTC[A/C]TACTTCCTTCACCACCCTCAGAAGAACCACAAGCT
2589_9288	LG1	11.5648	CAAAACCTACAGAGGGGTCTTATGTGCTAGATAA[A/G]ACCATGGGATTCTGCAATAAATTATGCGATTGCTG
43395_5613	LG1	11.5727	GATATACTACTCTAACAATATTGTATACATTTGA[C/T]CAGTCTTGTAAAATTTGTTGATGTGCTCAATTGAT
25112_99	LG1	11.582	ACGATGTCAACTCGTCTCTTTTCCGATCCTTCCT[A/C]AGCCAAAAAGGTGGATCTTCCGACAAAAGGTAAAA
2956_2945	LG1	11.5873	AACTAACATATCAGGATCCCACTCAGATTCGTAC[C/T]AGGTTCCATTTATTTCACTATTAAACTGGGAGAGA
16301_474	LG1	11.5911	CCATCGTGGACAGCACCTGCGATCGCCAGAAACT[A/G]CTTTCCGATTTGCTTGAAACCAGAGATCGGATTCA
930_660	LG1	11.5911	CAAATGCTCTCAAACATGGGCAATCAATCAACCC[C/T]GTCTTCTTTGAATAACAATTTCATGACACCACAAC
18106_1357	LG1	11.5939	CTTGTTTCATTTGATCGAGCAGAATTGAAGAGCA[A/G]GGTCATCGATAATTCCACATTTCGAAACTTTTTAG
6007_4189	LG1	11.5949	AAACCGAAAGGAAGCTGATAGCAGAATCGATATC[G/T]GGGAAAACTGGTGATAAACTATGTGTGTCATTAGA
36833_171	LG1	11.6034	TTTCGTTTTTAAAACCCTAGTATTGATTCGTTGA[A/G]GCAAAATTCTGAACTTAATCCTGATATTTTTGATC
558_724	LG1	11.618	TTACCAAACCAGCATGCCTCAATATCTTAAATAT[C/T]GGAGATGTTGATGAAACTCATGCAGAGTATATGAA
13010_2715	LG1	11.6204	TGCGAACCAAACAGCCTCTCGTCAAGAACCTTGC[A/G]CTCGTCCGCTTTCTCAATCAGTTGATGGACCGATA
4816_4835	LG1	11.6205	TCTACCTGCTGAAGAGTTCATTGATGAAGAGTTT[A/C]TCTCTTTGACAAATGAATACAAGTTTCTGAAAGAG
43884_493	LG1	11.6333	GAGTGCTGGACTTCGAGAGGTTGCGTCAGCTCGG[A/G]ATTAGAGTTAATGGGAGCATTGTCATTGCTAGGTA
2055_997	LG1	11.6612	GAAATCAAACACCCAGAGAAGGAAGAACCCGACT[C/T]CTATGTCCAGTTTGCTCTGCAGATTGGCGTCAAGT
6225_2719	LG1	11.6662	AAAAACATGTCCAGGGAAGGTGTAGGAGTTGATC[A/G]CACGGCATATAATGTACTCATTAATGGTTTGTGTT
5721_1261	LG1	11.6967	TCCTGTTTTGTTGGGGGCAAGAACACTGTACGTA[C/T]ACTGGTTTAAACACTCTTGAGAATGCAGATAAGCC
33573_1193	LG1	11.7072	AAACATTGCTTAAAGATGGATATGGAATAGTAAA[C/T]TGGGTTGAGCGTCTCCATCCAAGAAAGTAAATACT
10221_4390	LG1	11.7128	CTGATTATGCCGTTATCGACACACTATTCTCTCT[A/G]GCTTCAGCATTTCTTTTCGCACAGCTTGTGGATTT
22432_3690	LG1	11.7275	GGTCAAAACATGGGAAATGCAGTCTTTTAATATG[A/C]TAGATGTAACTTACCTACTACTTGCTCCTTTGTAT
4317_2811	LG1	11.7352	AAGTTATCCAGATGCTGAACTGACTCAGAAGCGT[A/G]TACCTTCCTATACTTCATTTGAACCTCAAGCACAA
5843_1170	LG1	11.7494	TCTCACATCGATTTATTGATCCTAATGGTTCTAC[C/T]TGTAGTTCTAAACCAAAACCAAATCTCAGCAATGG
17204_2431	LG1	11.7674	TGTTTGCAAGGTGGGGATTCCTCGTCGTTGTTTC[A/G]ATGTCCTTCATGAGGTAAAATTGTCAAGAATTCTA
36995_4628	LG1	11.7722	TGTTAAACAAATAAATTATATTAATATACAAGAT[A/C]TAGAAGAAGCTCATTGCTAAAGTTCACTCAAAGTC
3461_5411	LG1	11.7841	TTTTAGCAGTGGTAAGAGACCCTCATGGCTTATT[A/G]GAATTGCATGTCAGAAATAGTGGTAGTGGCTTAAT
3516_1772	LG1	11.7886	AAGTAGGAGGATTGGAGATTATTGGTAAAAGATT[A/G]GAAAAACTTGCTGAAGATTATGGAGTGTCATTTAA
2088_7130	LG1	11.7917	TTATCTGTTACTACATGTACTCGGTATGTGTGAT[C/T]AACTTATTGATTTTTCCATATCAAGCCTTTTCCAC
7447_5952	LG1	11.7981	TGCCGAGTTTTCCCCATGGCCATTCAGTGAGAAG[A/G]CCAGGTCTTGATGCCATGCTATCTGTTATATGGTG
40877_2410	LG1	11.7995	GATCCATCATGGTACAGTTTAACTATCATTTTCC[A/G]TATACAGCTTTCAAGTTTCGATGCTTAATCAACTA
17210_692	LG1	11.8071	CCAAATCCCAAGGCAGAAGGGTCATACCCACTCC[A/G]CTAGAAAACCCATTTTTTTTAAACGAAGACAAAAG
6225_3572	LG1	11.8115	GTGGGCTTGTAGGTCGTCTTAACATGTATGAATC[A/G]TTGTTTATTGCATTGAAGAGAAGTGGGTATTACAT
4416_1139	LG1	11.8236	GACAAGTTACTGGAAGAGCTGAAAGAGAAAGAAA[C/T]GAGTGCCTTGAATGAAATGATTAATGTTGTTAGGG
39850_1894	LG1	11.8249	TCAGTCCTCTGCATGACGTACTGGGAGATGGTAA[C/T]GAAGTGAAGTATAAAACCGTGAGCAATAAAGAGTT
2312_5565	LG1	11.8277	TGTCTACTTTTAAGCTTCGTTCTGACTACTTCAC[C/T]GGTTTCTCGGAAACAAATACCTATCTTGAAATGAA
452_4952	LG1	11.8284	AAGTTCTGATACCAGTAGTGAAAAAGGCGATGCT[A/G]TGATTCCTCAATTCAGGTCGAAATATATGTCAGCT
9880_354	LG1	11.8388	GGTCAAATACAACACTAGCTGATGAAATAACTCA[A/G]TTTGGTAAGTTGTACAGTCCTTTTCCTAAGTTTAG
24032_1824	LG1	11.841	AGACATGGGGAGACAGCGAGCACAGACTTGCTTA[C/T]GTATCCGAAACAACGGTTATATTCAAAGACATAGT
1246_3605	LG1	11.8621	AGCAGCCAGGCAATTTGCAGACTCTAGGCTTGGG[C/T]TTACAGAAAGATCGGTTCATTCTTTAAATTTAATG
11005_2815	LG1	11.8694	ATAATTTGGTTGTATGTACCATGGTCCGTGGAAG[A/C]TTTGGAATTTGATAACATCATGCCATTCAGACTTA
26582_4924	LG1	11.8697	CTTGCCATCACCATTGGTCTTTGCAGTCGCCATC[A/G]TTGTTTGTTCTTGCTATCTGACGTTGCACCACTAC
12748_5896	LG1	11.8969	TTTCCTTCTCTTTCCATGGCTTCCAATTGGCACT[C/T]CTTGAAGAAATTAGCTACCAACTGATGGATGACAA
9880_702	LG1	11.9133	AAAGCCTAATCCCCTTTTGCTTCTTTCCAGTCAC[C/T]TCTCTTCTCTATCCGTAAACCCAGTCTCCACCCCG
2956_3231	LG1	11.9214	AGAACAAAAAAATGGAACATGAATTGACACAACT[A/G]AAGGTATTGTTACATTGTATTATTGTAATCTAGTT
16253_227	LG1	11.9244	TTCTTCACTCATTGTCGAAGCGATTGTTTTGAGC[A/C]TAGGAAAGGTATGATCCAGACTAGTTTTTCAGCTA
30556_89	LG1	11.9659	CTCTTCATGCTCCCTTCTCAGTATTTCCCATCGG[C/T]GTCAGTTTCCTAAATGGCCAGCAGCTCCATCCGCC
6225_1795	LG1	11.9671	TTGGTGTGTCTCCAAATTCTACAACTTATGGTAC[A/G]CTTATTGACGGGTATTGTAAATCTGGAAATATAGA
39789_1069	LG1	11.9724	GTCAATCTTGGAATTTAGTTTAGAGTACATTTAG[C/T]ATTCGCTGTAGTTTTGTTAGTATATGTTGCCTCAA
660_286	LG1	11.9735	TGGGGCAGAGAAATCTCGTCGTCGTCTCCTCCCC[C/T]GATCTCGCCAGAGATGTCTTGCACACTCAAGGCGT
39258_3693	LG1	11.9862	TACATCTTTAATTAGTTGTTAAATCATATTTTTT[A/G]TAGCCATTACTATATTCCTTGTATACCTCCAGCTT
400_6942	LG1	11.9891	ATTCCCTAGCGGCTTGAACCAAAGTGCAGCTATG[C/T]CCGTTAAGTATAGGGAAACATCGCGCCATCACTTC
3795_4043	LG1	11.9891	TACTTAGAGATTTTTTTTTCTTGAGGAAGACGGG[C/T]GTGTAGCGTTTGTACTTAGAGATTTGATAATTGTG
4519_772	LG1	11.9968	GCAGAGGATTGGTTCCTAACGTTTTCACATATTC[C/T]TTTTTGTTAGAGGCAGCTTATAAAGAGAGAGGAGC
43152_328	LG1	12.0093	CATTCACTTCAAGTAAGTGGTATAATTCCTACAC[A/C]CCGATGTGCATGCCATTTGCAGATAACAATGCCAA
15642_1895	LG1	12.0121	ATAGATATTTTACACAATTGTCAGTATGCCATAT[C/T]TGTGCAAAACTTGTGTAAATATGTGGCTTATAGAG
580_5057	LG1	12.0269	GTAATGTTGCTGCTGCTGGTTGTGACAGCAGTGG[C/T]GACAATTCAGGCAGCTCTTTAGCTGTTTGTGGGTG
4743_46	LG1	12.0368	GTGTTCTTTTCATTAGTTCAATCATGTTGGGTGT[G/T]TTTAGTGGAGAAGTGATGGAGGCACCCACTGAGCT
409_1947	LG1	12.0394	TCCAATTGATTCACCAGTTATGTTCTAGTTGACT[G/T]CATGTCTTACTCTTACAAGTATCGCGTCACCAGTT
81_4532	LG1	12.048	CAGAAGCGTTACGTCTTTTTTTGAGCATTTTGCA[C/T]ACCATACCTCTCATTGTTGTGGATTCTAGGAAAGA
6007_3156	LG1	12.0725	AAGGCTCCACTTGCAGACACTAAAGCTATGCCAC[A/C]GAGTACAAGCTCTGCTACACATCAAAATTCTCGTG
1552_1688	LG1	12.0725	TAACTTTTTCAGTCTTCCCTTCTCCCAAAGTGTC[C/T]GACACTGTTGTTGAACCATACAATGCAACCTTGTC
558_67	LG1	12.0775	GTTGGTCTCTCCCTCCAAAAGCCGCAGGCGCCGA[A/C]TCAAGAACCATCATGGACCCACTGATAAACCAAAC
28426_4362	LG1	12.0814	CCGTCTTAGGTTGGGTGGTTGTGAAAGAAGCAAG[A/G]GATTACCTTGACCTAAAACCAAGGACATGCTCCCA
29489_1286	LG1	12.0948	GGATTGGTCAGGGAAAATTCGAGAAAGACCCATT[A/G]TGAGGTAGTGAAGTATATTTTCAAGTAACTTAGGG
16289_5131	LG1	12.0959	ATGTCGCCCCATCTTCTAGAGTTTTTGGGCGTGG[C/T]GAACTTGTTATTGATCCTTCTAAAATCGCTAGTCG
580_337	LG1	12.1071	TCTTCAAAACCTTCTTGTAGGCCATGGGAACGGG[A/G]AGATTTACTTTGTCGTCTTGGTACATTTAAGCCTT
9067_4857	LG1	12.1094	ACAAGAACTCTCCTGACTTTAGGCCAAAAGATAC[A/G]TTTGAAGAGATGGGTACTATTAGAGATTCAGGGAG
930_151	LG1	12.1141	ATCAATACTTTGCTAAAGCAGATGTGGATCGAGA[C/T]GGAAGAATCAGTGGTGCTGAAGCTGTCTCTTTCTT
279_6781	LG1	12.1185	GGGGCATGGGGTTGTGTTGAAGGTGGATGATGAA[G/T]CTGTTTTGGATTTGAGTAATGTGGAATTTAATGGG
15542_1358	LG1	12.1462	ATTTCTGGACATATTTGACTCTTCGCAAAATATC[C/T]CTGTTAGAGGGTCATAGATAATTGTAATTTGATTA
2532_2488	LG1	12.148	GTCAACAAATTGCCGATTTTGGTGGACTGGACAC[A/G]ATGGTTTCATTAATGCTTAATCATTTTCCATCATA
29489_1682	LG1	12.1482	GCTTTTAGCTCAATGATGAAGTACATAGAGATGA[G/T]AGAGTTTTTCTTGTCTCAACGAGTGTAGAAAATTT
36833_7750	LG1	12.1559	GAAGGTAAATAACTCTAATTTTTTTCTTTTCTTT[C/T]CCAAATAGTGATTTCCATTACATCAACTTTCTTAT
660_222	LG1	12.162	GATCTGAACCACCGAAACCTCACCAATTTGGCCA[A/G]AAAGTTCGGAGACGTTTTCCTTCTTCGAATGGGGC
10192_130	LG1	12.1643	CTCATGTGTAGATACTTATTTCTCCGAATTGTTT[C/T]CTTTCTCATGGCAGCTGATGTCTCTATCTTTATAG
12756_1336	LG1	12.1645	GTCCCTCTTTTCAAGCAGATAGCACGTTGCCTTA[A/G]TAGCTTCCATTTTCAGGTAATACTTAGTTTTATTC
4472_4140	LG1	12.1733	TAACTAATTGGGCACCGGACCCACATGATGTTTA[C/T]TGGTCAAATCTTTGGATTCCATATCGACAACTATG
25024_2005	LG1	12.189	TTTTTGTTGTATGCTTGTAAAATGTAGAACTAGG[C/T]TGCATATAGTTGTGTAGTTTTGGAAATTTAGGGGT
1633_638	LG1	12.1967	AGATGCCCCGCGATTTCTTCAAAGGAATGTCCTC[C/T]TTGGAAGCGGTGTATCTGGACGACAACTCGTTTTC
38982_1319	LG1	12.1998	ATTTCTTGTGGGCTCATGTGCAGTTGATTAGAGT[C/T]GATCCTTTCTTTAGCTTTCTAGCTTGCTTCACTTT
18717_1047	LG1	12.2091	GGCTACTGGCTAGGATACTTGAGTGTGTTGTAGT[A/G]TATTTGGAACTGTAATCATCCTATGTTTGTATTCG
26821_660	LG1	12.211	TGCCATCCCCATGCCCACCTGGATCCACACTCAA[C/T]TCCTCTGTAGCTATTCTTGCCTGCTAATTCCAATC
10688_261	LG1	12.2125	CGTCGATAATTACGTCTTCGAAACGATACGAGGG[A/G]TCGTCCGATCTGATCCACCTCCGGTACCACATGGG
10192_170	LG1	12.2139	TCATGGCAGCTGATGTCTCTATCTTTATAGTTCG[C/T]TGAGCTCCTTTCTCGTCCATTTCATCTTCCGGTTT
11913_3050	LG1	12.2438	GTAAGTCATACTGATGGATACAAATATCAGCTAT[A/G]AATTGTGATGCAGCAGAGAATTGATAATTTATATG
29364_1357	LG1	12.2515	AAACCGGTGGCGGTGAAGTGGTGGTCATAGGATC[A/G]TGCATGACTCCGGCTGATTCTGTGTTCAATGAATG
3737_2209	LG1	12.2515	AGGAAATACTTAAACAGATTGAAGGCCTTCCACC[A/G]CTACCTAATAATTTTTTGCCTCAGTTGGACGATAA
9067_5318	LG1	12.2515	TGTAAGTTATATATACATGTGAGACTTAAGCTTT[C/T]GTGTTTTCTGAACTGCGCTAGGTTTGGCATCATTG
1990_2027	LG1	12.2568	AATGAGCTCCGTGTTGCACCTGAGGAACACCCTG[C/T]GCTTTTGACGGAAGCTCCTCTTAATCCAAAAGCAA
29489_5637	LG1	12.2657	CGAATGAGATTACAAGTCTACCAGTTTATGTATG[C/T]GGATGTCTTTAAAATGGTTGGTGTGGATATTATTT
26993_392	LG1	12.2774	TCAGTTGATTCTGTGTTAAATCCTACAAATCCCC[A/G]AGGTTTATTCCCAGGTTCTAAAATCATTTTCAATA
30386_404	LG1	12.2781	GCATTTTTAGTGACGAGGGTGGGCTTGGTGTAGA[C/T]GTTATCGACTTCGCTGAGTTTAGAAGACGAGTCGG
31479_8078	LG1	12.2813	ATTATTGCAAGGCTTTTTCAAACAAACGATGGTT[A/G]ATGAAATTTTATCCATGACTTGCCGATGATGTGTT
919_604	LG1	12.2887	CCTACCATTGCTGAAGTCACTGCTATGAGTGCCA[A/G]AACTACTAGTGTGAAAACTGCATATTCAGAAGATT
20357_784	LG1	12.2894	ATTTGATGCTTGAGGGATTTGTTCGAATCGGTGA[C/T]TTGGATTCTGCTTCTGAGTTGTTTGCAAAGATCCC
29364_490	LG1	12.2899	CCGAACATCCACCACAGCATTCCCTCCCTGTAAC[C/T]GGCCAAATTCCATCATCCATCAACGGAGCCTACGT
8263_2717	LG1	12.2959	GTGAGCGACGGAACCTTATCAGATTGCGATATGC[A/G]TGGCGGCGTTTTCGTATCTTCGTAATGAACCGTTA
2088_626	LG1	12.3121	GTTTGGATGATTCAGAATCAAATTCAGAACTCGG[A/G]GGTATTTCTGTGCTTTGGAAGGAGGTGACGGGAGT
5459_117	LG1	12.322	ACAAGACCCCAAACCTACGTACAATCCCGAAGAA[C/T]TAATAGCAAAATCGATAGCTCCGGTAAAACCAGAG
42760_437	LG1	12.3263	GGTCTTCTTCTTGTTGTTCTTGTTCTTATTGTGT[A/G]ACATTTTGTATGCAAAGAAGCTTGAACTGAATGTT
19200_4234	LG1	12.3264	TGGGATTAGATGGAGTTTATGGATTGTCCACAGG[C/T]TGCTTCTTTGTGCTATATATGGCATCATTTTGTTC
40540_1534	LG1	12.3281	CGCAGCAACAACAGCACCAAGATGGCCAACAGTC[A/G]CATGTCATTTTTGCCCTTTTATGGCTTTTTGGTGG
42564_399	LG1	12.3297	CGAGTCCAGATTTCAACCCCAACCACCCCCGCCT[C/T]TGCAAACTTCGAAAGTCCCTAAATTGGCCTATTTG
3159_88	LG1	12.3317	AGAAACATGAAACTTTTTTAATTTCTTCAAGCTT[C/T]TCTCTCTTTGTTATGGCATCATTTCTAAGCTCACC
35312_1155	LG1	12.3547	ATTGCGGTAATCTTGGATGGACGGTTACTTCTGA[A/G]TCTTTGAAGGATGCTTTCTTTGATCAACCCGGTTT
17210_458	LG1	12.3677	ACACTGTAACAGCTAATAAAGCTAAAGCTACCTC[C/T]CTACTCTCTGCAATTCTCCTTCATGTCCTCTTCAA
2072_890	LG1	12.3761	CACACGGCACAGCTCGTGGCATGGCTCCCAACGC[A/G]CGTGTTGCAGTGTACAAAGTTTGCTGGACTGGAGG
2088_6781	LG1	12.3818	ACCATTATGAATGATATGCCTCGTAGCATGCACA[C/T]GTGCTTTTCTGTTGGTAAACAGTGGAACCTCTTGT
5393_1882	LG1	12.4094	ATGATTCTTTTAATCCAATTTCTTTCCTGCCTGA[A/G]ATTCCATTGCCCTTCTCTGTGTGCTGTAATATATA
25080_3683	LG1	12.4293	TGTCGTTGGGAAATTTGTTGAATTTTATGGTAAT[A/G]ATGCTAAATAACTGCATGTTTTCTAACGTCTGGTA
2626_1055	LG1	12.4326	AAGCTATAAGAAGAATGAGAATATGTTGCCGTTC[A/G]CTACATTTATAGGTCTAAATCATCATGGGAAGCCG
40517_5498	LG1	12.4354	TAATTGATCAGAATATCACCTGATAGCCATGTAA[A/G]CTTCATCCTTAGCTCTTAGACAGGCTGTAACTATT
40823_5013	LG1	12.4383	ATATATCCTGGAGAAGTGATAGAGATCACAAATA[C/T]GGTAAAGATGTCTATCCACTTAATTTTCAAAATGG
19412_1934	LG1	12.455	CGCCTCCTGCGACGTCTTCTCCCGCTGGATTGTC[G/T]AAAGCTGCGGAATTCGTGATATCCAAGGTAGACGA
36200_4326	LG1	12.4628	TCTGGCTGCAGATGGCAGCTGCCCCGCATGTGTC[A/G]TTGCCGCTGGATTCTTGACATATTGTTGTAGATGA
41058_2810	LG1	12.4701	TTCTTCTTATTGGTCGCCTTTTGTGTGGCTTGGG[A/C]TCAGCCAGAGCAGTCAATAGGAGATATATAAGTGA
12452_770	LG1	12.4924	GGATGCGGGCCATGGCGTTGGATCTCGCGTCGGC[A/G]GAGATCCAAGGCGAGTTTTCTGAGCTGAGGCAGAG
34033_904	LG1	12.4929	TTTTCCTAGACTCCTTGGTATCCTATTTCGATGT[C/T]CGTGACCATGTTCATAGTCTCTGAAAATTTAAGGG
81_4805	LG1	12.4958	GCTACTCCAATGCTGCTAACTTCGCTAGGATGCT[A/G]CTGGAAAATAACCCACCTGGAAATCAAGCTGAGAG
4416_1858	LG1	12.4966	AAATACAGAGTTATCTCTATGTTTACCTTCAACC[A/G]GTAATATTGAAAAATGGATCCCACAAGACAAGGTC
24925_2582	LG1	12.5205	TCTCCTTTCACCCCTAAACATATTAATCGATTAA[A/C]CAAATCAAATATTGAGCTACTGCCAATGCGAAACT
2589_9339	LG1	12.5241	ATAAATTATGCGATTGCTGCTGCTGTGTATGCTT[A/C]ATCAATACATGCTCTAAAATGAATGATCGGGTAGC
3737_3172	LG1	12.533	ATGTAAGCTTTTTATGAAGTTTTCCTCTTACTTG[A/G]TGCCTATGGTTCAATATTGACAAAGGTACTCCCTG
27617_9072	LG1	12.5335	AAGCTGATGTATAACCCAATCAGTCGGAAGAATA[G/T]CTTCAATGCATTTGCTTTGTTATATAGAGACAATT
20357_535	LG1	12.5467	TGGACAAAGCAAGATGCTTGCTGGATAAAATTCC[C/T]AATAATGTAAACTCTCCAGCTTGTTACAATGCAAT
7402_3431	LG1	12.549	TGTTAATTCTTTACGTGTAAAATCGTTAGATCAC[A/G]TTTCAGTATCCGAGGATAATCTTCAAGATGATACA
35312_297	LG1	12.5916	ATTACGAAGAGGAGGAAGATGACATTGAAGAGGT[A/G]AATTTAAAGGAGGTAAGCACATCACAAGCGGAAGC
35312_357	LG1	12.5916	AAGCGGAAGCAGGGAAATTGTATGTTGGTAATCT[G/T]CCTTATTCTATGAATTCTACTCAGCTTGGTGAAAT
5190_4714	LG1	12.5988	TCCGCAGCTTCATACGTAAATTTGCTGCAGTTTC[A/G]ACTTCTTAATATGTTCTGATATAGCAGCTTTTAAA
40478_3782	LG1	12.6011	ACACCGACAAGCAACGCTAGGTCTACTGCTGCCA[A/G]TTCAGAAACAGTGGCTCCTGGAATTGCTGGGTTAG
26693_4034	LG1	12.6047	ACGAACCATGAGTGCTGCAAGTTTCTATAATTTT[C/T]AGACTTTCTAACAAACAACACTATAATAAGAGAGG
2589_8784	LG1	12.6069	TAACGCATTGACTGTCTCATTTTTCCCAGGTATA[C/T]CCATTTAAAATTCCAGACCTTTCACTTGGTTACCC
20297_4758	LG1	12.6133	AAATAATTATCGTTATTGGTTAGAGAATGTGATA[G/T]TCCTTAGTCAGGTGTACGCTATATTGAAATATGCC
36126_5356	LG1	12.6175	ACCCGAAATATTTCCCCCATCAGTCCAACCATCT[A/G]ACTTGAAACTGCAGTATTCTTGCATACGTTTATGT
5555_841	LG1	12.6376	ATGAAGTTTTAGATATTGGAATCATGCATCCTGA[A/G]CTTAAACCAACTGGTATGCTTTTTACTGGTCAAGT
36126_6331	LG1	12.6535	GTACATGTTTTTCTTCATGATCATTCCGCGTCTG[C/T]AAATCTACTCACATGGTTTAAGTGGCCAGCTTTGG
2088_674	LG1	12.6638	TTTGGAAGGAGGTGACGGGAGTAGGGCTTGAACA[G/T]GTGAAAGCAATTTCTTGGGTGGAAGATTCCATAAT
3196_1550	LG1	12.6709	CAAGTGAGTGTTGTTACAGATTCTAGACTATACT[G/T]CTTTATCCATGAGACAAGATGTTCATTTTTGGCAC
4458_2362	LG1	12.6726	ATTTCAGGATTGCAGTAGAAGGTTTAAGAATCGC[C/T]TTCAATAATGCTGCTCATTGTCCTGAAAATGCAAA
919_3472	LG1	12.6753	TCCCTCCCATTTCATCATCCATCCCCGTTCTGCC[A/C]AAACCAACATTCGCTTTAACCACACCCAGCACATC
1004_2014	LG1	12.683	AAATCAAGTGGAAATGTTGCACCTATAACTCCAG[C/T]GGTTGTCTCAACAAGCAGTGCTTCTAATAATAGAA
5393_3361	LG1	12.6867	ACATGAAACGTGATGTCATACCGGAAGAAGCAAT[C/T]TGGGTCCTGCTCATTTTATTTTCGGCATGTCAGCT
2037_7211	LG1	12.6956	GACAAGGCTAATGTAGAAGCTGGTAAGACAGACG[G/T]TGAGGTTCACAAGGCGGCTGAAGAACTTGGCAAGG
13220_504	LG1	12.7064	ATCAATGAGCATGTGTAACACTCCATCAAGCATC[C/T]TTATTTACAGAGAACCAATGCTCGTTGACCTACAC
21393_648	LG1	12.71	TAGAATACCAAGTATGAAAACGGAGGGAAATTAA[C/T]TGGTTTCAGGTATTTGGATTGTTAGTAGACTTTAT
14510_546	LG1	12.7383	GCTACAGCTGCAACTTCTGGAACTTTAACCTCTA[A/G]ATTGGATTTTACAACTCAGGGCAAATGGTTGTTTA
3737_848	LG1	12.7401	TTTAGGATATCCAAACTGTAGAAGTAAGAGAAGA[A/G]TTCGTGATCAAGTTGTTAATGTAGGGACATATCAT
14290_1101	LG1	12.7558	ATTTTTTCTGTCTGTAAATGTTGGTTCAATTGTT[C/T]GAACAATTATCTGCTATCTGAAAATGTCATGAGAG
40760_1220	LG1	12.7851	TCATGCACCGCATAGGAATATGCACTTCAGGCAT[A/G]ACAGACTATGGATGAGTCAGAATTGGACTATACAA
636_1856	LG1	12.8041	ACTTATGTTGTCCTTGATTCATGATTTGTATTCA[C/T]TGGAAGTATATGCTAATTTTGTAAGTTCATGTCTA
5288_1547	LG1	12.8308	CCAGATCACATTGTTGTTTTTTTAAGGCAACAGA[C/T]TAAGAATGGGATTTCTAGTGATAATGAAATAGAAA
33062_3848	LG1	12.8335	CGATATATGAGACACGTGGAAGTGCTGGCGGCCT[C/T]TGAAGATGTGATGACCAAATGCTTCCCCCTTTTTC
36570_2488	LG1	12.8648	AGCATGCTGCTATCAACTTTGGTCAGTATCCATT[C/T]GGAGGTTATATGCCGAACAGACCTACATTGATGAA
34350_2424	LG1	12.8656	CTATTAATTTACTTATTATCTCAACCATTCAAAT[A/G]TTTAAGAAATGTGTTCCTCTCCAATATTAGCGTTC
3277_1633	LG1	12.9359	TGGTGGAGATCAAGAAAAGCAATGGGGATACATT[A/G]GAATATCAGAAGGTATGGAAACGAGAGATGAGGCC
42760_795	LG1	12.9361	ATAATTCCTTTAGTAGCATCTGTTAAGCAAGCAG[G/T]TAGAATGAATCTGAATAAAATACCTAAATTTGTTA
33062_4177	LG1	12.9444	ACACTGACTTTAAAATGTTTTTGTGAAAGGATAT[C/T]GCGAGGGATCTCAGTGAATTTTATCATGAATATGA
3795_1237	LG1	12.9615	CTGCTTGGGCTTTAGCAAACTGGGCTTTGGCTTC[C/T]GAGGTTAATCGATCTCATATACAAGATCTTGATCG
289_7836	LG1	12.9631	CCAAAGCATGAATTAGATGACAGCGCTAGTTTTG[C/T]AGCTTCCACCCCTTTGCTGAAGTCTTTTATGACAC
4308_2463	LG1	12.9661	TCTCTAGAACTGGAGATGTCAGAAGGTCAATAAG[C/T]TCTATCATTGGTGTTTCTCAAGATGATTCTTTGAC
13577_8130	LG1	12.9686	ACACTATAGTAGGCTACTTATATATGCACCTCCT[C/T]GGATACGGTTGATTGATTTGTTTCTTTCTTTGTTT
36721_1618	LG1	12.9826	AAATGATAACTGGTACAAGAATGAATGTTGATCC[A/C]TATGAGATTCTCAAATATCCTTTGACGACAGAACA
41003_760	LG1	13.0217	TGACGATTATTATATAAGCAACGATGATGTGGAT[A/G]GTATGTGAATCTTAAACTACTCGGGAATTTCCAGG
40517_6261	LG1	13.044	TTGATGATTTTGATCCATATTCATTCATAAAAGA[C/T]CTACCTGATTTATCTGCAGTTGTTCCAAAATTCCG
595_2140	LG1	13.0468	TGGTGTACGACTACATGGCCCATGGCACTCTGCG[C/T]GAGCATCTGTACAACACTAAGAACAAACCCTTATC
2088_7230	LG1	13.0619	CAGTCGTGGTATTAACATCAGATAATAGAGTTGA[G/T]CACTTATCACCGGGTAATGACTATGATGCTTATGC
1552_3048	LG1	13.0896	TTATGCAGTAACTGCCTGTTGTTGCCTATTGCAT[G/T]TGTCTGTTGTATTCGAATGTTTCTTCATTTGTTGT
30397_1978	LG1	13.0944	ATGTGTGTGCACACTTGCGTCTGTAGGCACATGC[A/G]TATGATATACTTGAAAAGCAATGTATTTGAAATTT
13554_2482	LG1	13.1183	CTATCCGTGTCTCGATCGCTGAAGCAAGACCACC[A/G]AGACGTGAATTTTGATCCACATACTTTGTATTATG
1824_1224	LG1	13.1234	AGATGGCTTCTTTTTATCCGACCTCTACAAACCA[A/G]AGAGATGACATGACCAACCACCCTTACTTAAGAGA
19200_259	LG1	13.1313	TAGTAGTTCACTGCTGGATTTTCATTCGCCCCCC[C/T]AGATTTGATTGCAGCATCCCCTCTTGCCAAACTAC
2030_5857	LG1	13.1353	GCTACACCTCATTTTAGCTACATCTCTATTTCCC[C/T]TGATTTCCTCCGCACGTTTTAATTTAAATAATAGC
11356_906	LG1	13.1497	TTGAATTTAAGAAGAAACTGAAGTTCAAGATCTC[C/T]ACGGCTGTACCAATTTCGAAACCCAACTGTAATGT
2626_723	LG1	13.1702	AGAGCTCCCGATAAATGGGTCATTACTAAGTTAG[C/T]ATTGGATCATACTCATGTCACTGTAAGTCCTGATA
685_1370	LG1	13.1724	GCACTTCATTCAGCTGGATACTCTGGCGCATTGG[A/C]AAATCCCCTCATTGCTCCTGAGTCTGCAGTTAAGA
579_788	LG1	13.1831	GTAGAAAATCTCTCTACACAGCTAAAGAACTTCC[A/G]TTTACATCTCAACAATTCGTAGTCAGTATCACGGA
112_2026	LG1	13.1962	CAGTTGGTAAAGGGCCAGGTTGTGGATTTTGGGC[A/G]CCTATGTGGAGAGTTTGGTTGTTCTTTTTACGTGG
1954_1843	LG1	13.2073	GCCCAGATTATACTCTTCATGTTGCACCAAGTAA[C/T]ATGGAGAACAAAAATACACGTCAAGTGTTGGACGA
3159_5469	LG1	13.2129	AGATAACACAACGCGAAGCCATTCTGTGGCTTGT[A/G]GTTTTAACAATTTGGGTGTCTATATTATCAGAGTA
7306_2642	LG1	13.2177	CTGGTAGCAGCCCCTACGAAACAAATGCAACCTC[A/G]TCAAATCTATTCTCAAAAAATTACAGTCATATACG
15887_3270	LG1	13.2239	ATCAAGATGTGAAAGAGGAGAAAAAAGCTCAAGA[C/T]TTGTTTAACGTTGTGATTGAAGAGACTGCAAGTAA
1660_1998	LG1	13.2314	TTCCAATTTTCAATTTTGGGTAGATTGGTGGAGT[C/T]GACAGAGATCAGGCTTTTGGAATCAAGCATGCCAT
12452_3744	LG1	13.248	AAGTTTCCTTTTTTTGATGTTGCTATATTGCTTG[C/T]CTGCTGACGTATATGTAATATATGCAATGCAGCAC
28181_405	LG1	13.274	CGAAACCCCCAAACCCTTGGTCGGCACTGCTCGA[G/T]TTAACCTAAAATCTCTCCTCCCTGATTTCCCCTCT
38994_830	LG1	13.2821	TCGATTCGATTCCTGCTGGTGATTCTTCAACTAG[C/T]GTTAATGTCACTGCTATGGACGCTGCTATTGCTGC
36833_7957	LG1	13.2892	TCTTTTTGGTAGTTGCATCCTCATATCATTTTCT[A/G]TCCTTAAATTCAATCGGTATTATCGATATAATGTG
15642_1368	LG1	13.2963	AACTCCAACGCGGAGCCTTATCCTCCTAAAACAT[A/G]AGGCAAAACTCAGTTGTCATTTTTTAAAACTTGAT
21938_171	LG1	13.3138	CAAACTCCGCTTCTAAATTCACACCAACTGCCTT[C/T]AATCCCTTCTGCCAACCACCTTCCATCCATGTTTT
1487_670	LG1	13.3303	AGAGGCAGGGATGAGGTGTTGGAGGATGAAGGAT[A/G]TGTATGCGGATGTTGGGAGTGGAAAGAGAGGCGAT
595_2947	LG1	13.3913	ATAGTGAGAAGTCGGATGCATTGACTCCTAGTGC[G/T]GTTGTGTTTTCTCAGATCATGAACCCCGAAGGGAG
3003_4521	LG1	13.406	CTACCGAGATGCAGAGCCCTTGTGGGCTTGAGCA[A/G]CAAATCAGTATCCAGACACCAAAGGTTCAAAGAAA
1004_854	LG1	13.4065	GAAGTATCGACAACTTAGCTCCACAAGCAATACC[A/C]GAATCTAACAACGCTCTTGCTTCAGCTGCAAAAAT
13554_88	LG1	13.411	TCATCTCTTCTCGCCTCAAACCTTATCTTTTCGA[A/G]CTCTAAAACTCCCCTTATCTCGCAACAATTTAGTA
5721_1357	LG1	13.4442	TATGGAATAAAGAAGAAAAGGGACTTCCCTGGAA[A/G]AAGGGTTATTTTTCTCCATCAAATACTTTACTTGT
1478_1528	LG1	13.4535	AAACCCGTGGTCTTGGAGCTGGCAAAGCTGCAGA[C/T]CTAACTTACTGGGAATCCGCTGCTCGTATGATCGC
36275_984	LG1	13.4567	ACTTTGAGAAAATGTGTTTAGGGGGGATTAAAGG[A/G]GATGTTATTTAGCTGCATGGAAGACTCGAATGACT
4472_5182	LG1	13.4738	CTATATTGGCGCCTCTGATATTACCTTTCCTCCT[C/T]ATTCATTTTTCTCTATGTTTCATCGTATACCGTAA
29210_403	LG1	13.5236	AGGCTAAGGCGACCACAAAGAGAAAGTTAGTTTC[C/T]TTCGACATTTTGATTTGATACTCACTTCTGAATTA
4214_43	LG1	13.5628	TCTCTAAATTGATCCTTTTTCTCTTGCTCTTCTT[C/T]GCTTCAAATGTAGAATTTACACACAAAAAATAATT
3737_2257	LG1	13.5637	TTTTGCCTCAGTTGGACGATAAAGAAAGATTCAG[A/G]GATTTACGAACATTGAAGAGTCTCAACACTATAAA
11356_1338	LG1	13.5711	TGGCAGAGGAGTTGTGTAGGTTCGGGGAGGGGTA[C/T]ATGAGAATGGAGACAATGAAGATGGAGATGGTGCG
4488_5518	LG1	13.5768	TAAATACTGAAAAGTTAGCTTGCCCCCACTCTAT[A/G]TACAAAGTCAGTTATCCCATATAAGAATAAGACAA
660_3645	LG1	13.5799	CTACCGAGAAAGGAGGGCAGTTTAGCCTTCATAT[C/T]TTGAATCATTCTACCATCGTTGCTAAACCTAGAGT
4308_4954	LG1	13.5805	GCAAGAATTCAAGCAGAGCCAGTAAGCAAGCTGC[A/C]GTTGGTTTCATTAGACGAACTTTTGCAAGATGTAG
18058_638	LG1	13.5828	ATTTAGCTGCTGCTACCATACAGCGTCATTTCCG[C/T]AGTTTTCTTGTGAGGCGGTCGCGCACACTACGTGA
35651_108	LG1	13.5849	TCACCTCGACCGCTCATTTAAATACTCTGAATCC[A/G]TACTGTCAAGAATTTTGTGGCAATCACAGCATCCC
41682_211	LG1	13.586	TACTGCATATTAGTTGTCGACTGCCGTTGTCTCA[A/G]TGCTTGTGATGCGTCAAATTGCGAGGTAATTTGTT
1880_55	LG1	13.6431	AATTATATGCAAACTTCAGTCTGCCGGATCTACT[C/T]CACTCTGCCGAATCTAAAACCCTAATTTTTAAATC
3664_7163	LG1	13.6649	TTTCTTCATGGATCGGTGCCCAAAAAAACTTTGT[C/T]GGTTCTCTAAATTACTGGCTTCTAAAAGGACTTAG
33135_7682	LG1	13.6856	GATCGATTGTTGGTACAAGTAGCAAAAACAAGGC[A/G]ATTGCATCAAACGCTTACCAACGACTTAAATTCGT
9911_5356	LG1	13.6896	TCTTAGTGTTCCTAGTCACAAATCTATAATAAAA[C/T]GTACATTATTCCGGTACCGATTTTAAGCGGCAATA
30687_382	LG1	13.6932	CATGAATGCGCGGATTATTGCGTTCAGAGATCGT[C/T]AAATTCTAATTTGAAGATCAGAGGAGCTAAATCCC
28246_7049	LG1	13.6944	CAAATTAGCGCTATTTTTGACTTGACGCGATACA[C/T]ATTTTCGTACCTGCCATTGTAGAAGTATGTAGGCA
36570_1235	LG1	13.7268	AGGCTGCTTTTAAGAACTCGGATAGTCAGTTTGA[A/G]TGCTTTTCTGACATAGATAGGCTGTACAAAGAAGG
7628_1142	LG1	13.764	GAAGATGAGTGGGAAGGAATTGAGAAGAGCGAGA[C/T]TGAAAAACTTTTTAGTGTGGCAGTACAGTTTGTTA
2626_3043	LG1	13.8167	TAATATCTTTCTTCACCATATTTTGGGTTTACAC[A/G]TTTAAGTCTTGTATATTGCTTTTGTCCATGTAAGG
10369_3827	LG1	13.8189	TTCGGGTATTATAATCTTAAATGTAAGTTATGTC[A/G]GTTTCCGCAGGTTATGAGTCTCTTTGTATTTCTGT
17964_3708	LG1	13.8432	TTTACATTTATGTTTTATAGATTCATGCTGCTGT[C/T]TCTGCTCTTCGAAATATAAGAGGTCTTCCTTGGCC
35464_706	LG1	13.8488	AACGAGATCGGTATGAACTTGGGGATTTTCTGAA[A/C]GCCATGGAATATAATTTTCGCTGTGCTATCTTATA
561_3910	LG1	13.8629	TTTTGAATCCATCATCTACTTGTGGATTGCTTAG[A/G]ATCTGTGAGATAGACTCAGCTTTTTCCTTAGCATC
19706_63	LG1	13.8693	ATGCCTGTAAAACGCTAACCTAGACCGCTCCGTC[A/G]TCTTTCTTTTGCAAACCGATTCAACATCAGTTCGT
17858_1852	LG1	13.948	GAGTTGATAAGCTGTCAAGTTCTTGATATGTAGG[A/C]AACTGGACTGTCTTTTTTGTGTGTTGTGTGCTGAT
40478_3319	LG1	13.9512	GCCTGTTATTCAGAACATGATGAACAATCCTGAT[C/T]TAATGCGCAGCTTAATTATGAGCAATCCCCAAATG
19200_4881	LG1	13.9851	GGGTTTTCCGCATTAATAACCTAATATAGGAAGA[C/T]GACATGAGGCTAGAGAATGTGTACTACTCAGAGAT
1990_3047	LG1	14.0018	TGTTGTTCCAGCCTTCAATGATTGGCATGGAATC[A/G]GCCGGTATACATGAGACGACATATAATTCAATTAT
6603_2880	LG1	14.0204	TTGAGGAGTACACAAGTGAACGTCCCCCACTAGC[C/T]GAGTTATATGCTGTAAGCATGCACAATAGGAGTGT
42007_5062	LG1	14.101	ATGTGTGATAAAACACAACAGATGATATTGTTCA[C/T]CAGTTATTTTCACTCAGTGACTAATCATTTAGTCG
15714_2770	LG1	14.1093	CGAAGAGGTCGACATACAATCTTCTGGATGCAGT[A/G]AGCAGGCACACGATCCAAGTGTATGGGAACTCGTG
30460_2429	LG1	14.1093	AAAAGTTAGTGAATGTTGATACTTGGTACCCTTC[C/T]AGGTCCTCTTAGTTTCTAGGTTCAAACAATTTTAT
23286_1840	LG1	14.1234	TGTCATCCAAAGATTCTCTACAGGTATCGGAATA[C/T]AGAAGAGAAAATGATGTGGATGTCGACTATAACAG
31160_4257	LG1	14.1409	ATGATGACACATCGCTTGGTTCATGGATGTTGGG[C/T]GTTGATGCAACTTATGTTGATGATGACCGTCTTTG
28490_1953	LG1	14.1956	TAATGATGTTTATATGTATGAACATGCACATGCA[A/G]GAGTTTTGTTTGAATATGTGGGCAACAGGTTATAT
40478_3900	LG1	14.3155	ACCCTAGCATGCTTAATCAGGTTATGCAAAACCC[A/G]GCCATGTCACAGATGATGCAGTCTCTTCTTTCCAA
38439_1113	LG1	14.3197	AATTTCTTGGAAGAAAGTATGATTCATAACCTCT[C/T]ATGTTTTTCTCATAATTATTACCATCTTCATCAAC
27020_1374	LG1	14.3308	AGAAAATTTACTGCCCTTATCCCAAATGCTCAGC[C/T]TTAATGTCATGGACTGAAGCGATAAAGCCAAGAAA
2065_123	LG1	14.3547	GTCAGATCTATACATATATCCATTTTTTTCAATT[C/T]CTTTTAAAAACTTTTACATTGCTTTTAATGCTAGG
8292_158	LG1	14.368	AGTTTTTTCAGGAAAGAGAAGCAACTAAGGAGTT[C/T]ATCGTGTATCTAATCGATGCTTCCCCTAAGATGTT
14890_1022	LG1	14.4406	TGATGTTTGATTTGGATAGGGTGTTGAGGGCGAA[C/T]GGGTTGTTTTGGTTGGATAACTACTTGTGTGTGGA
289_5669	LG1	14.5286	AGATATTCATGTGTTCCCATGTAACATGTTGCAA[C/T]AGTTGCCGTTTTAAGTTGTAAATATTATAGCATAG
24458_3758	LG1	14.5624	AGGACATCGTTCTCTGGTACACTTTGGGGTTTCA[C/T]CATATCCCTTGTCAAGAAGATTATCCTATAATGCC
1633_3963	LG1	14.564	CATGGTTCCGCCGCATGCAACTGAACAACAGCAA[C/T]GACGAGAAAAAGCCGGTGCAGAAATCGATGATCGA
27067_6012	LG1	14.5643	ATCGCGATTGAGATAGTAAAATTTGATGAGAATG[C/T]GTTATCCGTAATATAAGGTAATCATTTATTTCCTC
21623_252	LG1	14.566	AGAAGTAAAAGTTGGTCTGGATTCATTGCCAAGA[A/G]ACGCTTCAGATATTCTGGACATTCTCAAAGCGGAA
15887_2608	LG1	14.6266	TAAAAAGATGGCGTCTACAACTGTCAAGAGGGCT[G/T]CTGTATCAGGTTCTACTGATGAGAGTAATGTAAGG
10617_2117	LG1	14.6478	AGGTTCTTGGCACGCTCGTCTGTGTATTTGGGGC[A/C]GTCTTCATGGTTTTTTATAAAGGCCCCTCTATTTT
18386_1046	LG1	14.6603	CCAGGATGGATTGAGTGCCATCACTACTATATCC[G/T]CCAGCCTTTTCGATTAGGAATCCAAGAGGTGCTAC
38439_176	LG1	14.7002	TTGACGCTCAGATCGACGATTCGTGGTCACCCAA[C/T]TCCTCCATTCTCAATGGCACCAATGATTCCTGCTC
33071_4674	LG1	14.7459	AAATTTCAGAATCGGTTTGTTTTTATTTTGAACT[C/T]GCCATTAGAGAGTACATAGAGGAATTTAACCTATT
33062_284	LG1	14.7617	ATTTAGATGCTGTTGGCTAATGTCGTTGGAAGAC[C/T]GGATTTCCGAAATATTATTTTTTGTTGGACTCTTA
2516_564	LG1	14.7866	TCCTTATTTAAACGTAAACATGTTAGGATCAGCT[A/G]ATATTTAACTACTTACTACTTAGATTCTCTGAATT
561_4611	LG1	14.8643	AGCAGATCACGTGGTGAAGATTACGACCATCGTC[A/G]GATGACAAATATTGAAATCTTGGACTTAACTGCAG
10473_1906	LG1	14.8857	GAATTTCTGTGGCTGCAAAAGTTTGTATATCATT[A/G]TCATTTTTATATTCTCCACGATGATGCATTGTTTA
7965_2356	LG1	14.9241	CCATTAAAAGCTTGAAAGTAGGAGACTTTCAAGG[G/T]TTATCACTGTCTACAATAAGCAAAAGCACTATAGC
1672_5875	LG1	14.9243	AACATATACCATGGTTTAATTTTGTTAGGTGGAT[A/G]ATGGCACAAATCCTTCAATAGTCCGTTCAGTACTT
30485_3933	LG1	14.9386	AAGCCATTATGTGGGCTGTTGCCGATCAGATCAC[C/T]GGTTTGTATGAAAGGAAGTACATGAAGGATGCTCA
25024_1345	LG1	15.0368	TTGGGGAAGAGTTTCTAATATACAACTACATGCC[G/T]GGTGGAAATCTAGAAAAATTTATACAGGGAAGATC
930_2896	LG1	15.0571	ACTTCAACTTGTGAACAATATGTTTTCAGTTGAT[A/G]TTTTTGATAAGAACTGTCTCTGGATTCACAAACAA
3440_5573	LG1	15.0759	CCAGAACCTGCATGCTTTGTGAAAGTTATGAGGA[G/T]ACAACGCCCCATTTTTTTTTGAGTGTAACTACACG
4308_4659	LG1	15.1514	ATGTGCACTGACGAGAAGATTATTCTAGAACTTA[A/G]TTCTATTGGAGTTTATCCAGATGTTGTGCCCTGCT
1672_739	LG1	15.2044	CTTGGGGGTTAGGGTGGGAGATATGGATGGACGG[A/G]ATGGAGATTACACAGTTCACATACTTCCAACAGGT
41682_612	LG1	15.2191	ACTACAAATCAAGATAATTTTAATTATATGTAAT[A/G]ATTACAACCGTGACTGGATTTGCTATTGTTTGATC
2626_1252	LG1	15.2426	TAGAGGCAGCGGTTGCAAAAGTCTTTTCTAATAC[C/T]CGTCATAGATTATGCAAATGGCGCATTTTATCACG
4946_1006	LG1	15.3491	ACCAAATGGATTATCCGTGGAGGGGAGACGGAGG[C/T]TACAGCAATGTAGGGATTGCGCAAATCAGATACTT
14594_4904	LG1	15.3609	TCTTGAATTATTTATAGGGGTATTATGCATTGGG[C/T]TCCTGAATGTTGCCGTGAACATGAGGGTACCAAGA
6005_1568	LG1	15.383	TCAAGTCTTCTCTAGTTCTTCCAGTCGACAAACC[A/G]TGCACATTCTCACATCACAACTATTGCTGTATTGC
34930_1248	LG1	15.4529	GCAAATTTCATGTATGGTTAATTTTTTAAACCCT[G/T]GTATTGTTCAGCATACGTTTGAGCTCAGTGTAGAA
30397_2111	LG1	15.5175	TGGGTGTGTGATTTGCAACGGGAGATTGTTTGAT[A/G]TCAGTAATTCTAGTAGTTTGTTTGGTCAAATTTTC
34325_385	LG1	15.5308	CTTTTTCAATCATCACATCATCAGCACCACCAAC[A/C]ACAATTAGAACAGCCTTTTGTGTTGAAGAAATCGA
3737_2968	LG1	15.5395	ATATGACAACAAATGCAGACGAGACTATTCAATC[A/G]TTTTTGAATATATCTTCAGCTGGTACAGATCGAGG
636_1314	LG1	15.5958	TAAGCGCAGGCGAAGTGCACAGTTTCATCCTTCT[C/T]CTTTTGAGAGATCATACACTGCAGTTGTTCCAATC
30139_2344	LG1	15.6201	ATACATTGACTTGGTTAATGCGAGCAATGTAGCT[A/G]TTTTGACATGGTATTTAATATTGCTATGATGAATT
18436_2015	LG1	15.6866	GAACTGGAACTGGTGGTGCCCCCATAATTGCTAA[C/T]GTTGCGAAATCGTTGGGTATTTTAACAGTTGGCAT
31052_2907	LG1	15.7405	TCCGAGCATAATGGAAACAAGGCGATGCACCAGT[A/G]GCAACAATAATTATTAGAGAGAAAAATTATCAGTT
8631_247	LG1	15.7669	AGCTCAGCGTAGAGGAGAGGAACCTTCTGTCGGT[C/T]GCCTACAAAAACGTGATCGGTGCACGTCGTGCTTC
38439_3929	LG1	15.805	ATCTTCCGAACATGCAATGGGGAACCAATGTCCC[A/G]ACGGCTCCGTTATCATTGTATGCAGTATCATCAGG
43352_1257	LG1	15.8335	ATTTCTCTTTTTATATCTTATTATGTTCTCACTA[C/T]GTAGGACTGTTCTTAACTCGACCTTTTGTGTGTGT
561_4651	LG1	15.8795	CAAATATTGAAATCTTGGACTTAACTGCAGTGGA[A/G]TGACAACTTACTCAAGAAAGTTAAGGGCAAGCTGA
9617_849	LG1	15.8795	CCTACCTTACTTTAATGTTCTGCTTCTGTAATAC[A/C]ATGAGATTTATATAAGTAATGATGGCCTCATGTTG
23792_1241	LG1	15.8959	GAGTGATGTCGCCTAGGGAGATGGAGATGCCCAC[C/T]AGGACATTTTTGAATTGGTACAAGAGAACCGACTA
11913_730	LG1	15.9009	TATATATTTTTCCTCAATCATGACGTAGTCTAAT[A/G]TTGTTGACTGGTTTATAGTTGTCAAATTTTGAATT
2956_3882	LG1	15.9137	AACAGAAGAGGTGTGATATGAATATTAGAATTTC[C/T]AGACTTCTTGTATTATATGTATGTTGTACACAAAC
38439_393	LG1	15.994	CGAAGAAGAGCAGAAGAGGGCCAAGGTCGAGGAG[C/T]TCGCAGTACCGAGGTGTCACTTTTTATCGGAGAAC
41003_3290	LG1	16.05	TTTCTCCCTCCGTCTTTTGGCTTTATCTCATATG[C/T]ACAACTACTATTATTGGTTGAGTATTTACATTCAC
20275_3566	LG1	16.0911	TTAGGCGGCCACAACATTGTTTTATAAACTTTCA[A/G]GTTAGTGGATCTAGAACTCACACTCCAAGCTATTA
43853_1884	LG1	16.1072	TAAACCAACTGATATTGTATGTTTCTTTTGCCAT[A/G]CTTCTATCTTGAACTGTATGTTCTTATCATTAGCA
28976_5651	LG1	16.1398	CAGGCAAAGAGGAACTTAAACCATTCTCTTCCTT[C/T]TCTTCTCGTATGGCTGCTCTTGATTTCATTGTCTG
42865_338	LG1	16.1886	GACATGGGAGACGCGTTCCAAAACTCAACAGGCC[G/T]CCCGATCAAAGAAAAGCACTGATTCGTGGACTCAC
561_5294	LG1	16.4384	AATGAAGGACGCTACATGCCATTAGGTCGAAGGA[G/T]TTCAAAGCAATGTTGGTGCTAAGCAATCCAGAGGG
16085_1014	LG1	16.45	TGGGTTATCCTTCTTCAGATTCTAACGAAGCTGA[C/T]AGTTTTCTTCCTTTGAAAAATAACAAAAGTGAGAA
30485_74	LG1	16.6438	AGGCTTCATCATCAGCCTTTCATGTCACCTCCTA[A/C]TGGAGCAAGCGGTGAAGTTACCACCACTTCTCCAC
12428_4040	LG1	16.6884	GAAGTCTTAGTCACTAAAGTTTTGTATGTAATTT[C/T]CATTTATTCGACGCAAGACAAATTTATCAGTTTCA
35416_1412	LG1	16.7595	TCGTTCAAAAAAAAGGGGGAGATAACTGTAACTT[G/T]AGCACTAAGATGACTGTAGTGTCAGTATTACTGTA
42771_2341	LG1	16.84	GACTGGATGACTATTGGTCCAGGGAAGCTAGTCT[C/T]GATGCCGAGGAAAAATATTTTGATGAAGATTAACT
227_4183	LG1	16.8778	ATACAATGTTGACTTGGAGTTGACTTTTGCAGGT[C/T]GACATAGACTTTGAGAAGGAACCAATCGGAAAATC
21589_1118	LG1	16.8861	TTCATAATCGTTAAACGGATAAACATGATACCCT[G/T]AGTTGTTTATTCCAAATTTCCTCGTTCTTACTTTA
3863_401	LG1	16.9207	ATTTTGGTGGTGCATTTGATGAAGATGCAATTAA[A/G]AATAACTTCGTTCTGATCTATGAGCTTCTTGATGA
595_1429	LG1	16.9415	ATTATGTGGTTCCTGCAAGTGGTACCGGTATGGT[C/T]GATTTGTGGGTCGCCTTGCATCCATACGAGAGATC
44939_5366	LG1	17.1245	GATTCATCATATTTTGAGTAAAATTTGATCTTTT[A/G]CACTAATGATTGTTTTCTAGTTGAGTTAAAAAGGT
24397_3655	LG1	17.2651	CACATGATCATAAGTTAAGTTCCTTTCTGTATAT[G/T]TTTAATTTATCCGTCACTACCAAATGAATATAAAC
3440_5789	LG1	17.4832	GATGATTTGGATGGAGAGAAACTCTAGAGTGTTC[C/T]CTGATAAGAAGAAAACAAAAGATGAAATGTGGGCT
26238_151	LG1	17.4862	TGCCGACTCCATCCGAAGGCGTTCTCACCGTCCT[A/G]GTCGTGAACACCGTCATGTCCATAGCTATCCTGAA
4411_433	LG1	17.4943	CTTCCTTAATTGTGGATCATCGGTAACTGCTACC[C/T]TTCAAGACGACAATCCACCTCGATACTTCAAAGCT
5393_2592	LG1	17.5057	TGATTACCTGCACTTTTATTTCGGCCATCACTGG[C/T]CCCATTTTGTATGGCATTCTCCATCTTCATGGAGA
31364_908	LG1	17.6107	TAGATTTTGTAGAATTGCCATTTAACTTGATTAA[A/G]TACTGAATCATCTTTGGTTAGATAATCTGCATTAG
919_1176	LG1	17.6283	AATGGAAGCTGCAGAAAAGAAAGAAGAGTTCGTT[A/G]TTTTGCAGAAGAAATTAGAGAGAAGACCTGATCTT
27960_442	LG1	17.7146	GCGACTCGGATCTGTACTATAGCAACGGTGTCGG[C/T]TGTGATGATTCAGATTCAAGCGGAGAGATTTTGTA
289_203	LG1	17.7734	CGATCGCTCCTAATTCCTGTGATTACTGCGTGTT[C/T]TCCCTTACCTTACCCTTCCTACAGCCTTTTATTCA
4275_3035	LG1	17.8384	TTTTATCCGAGTATGATCATTTCATCTGCATGGT[A/G]TTTACTGTCATCATTGTTTTTTCTTGATAGGCCAT
7628_2282	LG1	17.8849	TGAGGTTTCATGTATCCTCTACTTAAATGCATTC[C/T]GCATTGGTCCTAATTGGGAAATTTAATCTTTGTTT
43859_104	LG1	17.9846	CGTAAATCGCCGAATCTCTCCTACCATTAAAAGT[A/C]GATCACGTATCTCTCTAATTTGAATGGGAATGGGA
26068_2727	LG1	18.0885	CAATTTGATTCAATTACTTACAATACATCTATTG[A/G]TTCAACTGTATTTATGATTTAGTACACCTATTTTG
1895_72	LG1	18.1477	AATAAGGATTTGTTTGGGTTTTTCATCGTCCGCC[A/C]TCAAAATCGGTTTCATCGAATCATTTTTACTGTCA
12419_4097	LG1	18.3097	GCTAAATGCGTGAATTCATATAGACTAACTCTAT[C/T]GGATGTTAGGAAGATTATACCATGTGACATGGTTG
4411_2473	LG1	18.3779	AGGGAAGCTTGAGAAGGTGATCGATAGAAGACTT[A/G]TAGGAGAAATAAATGCAAACTCGCTTAAAAAATTT
636_3691	LG1	18.3944	CTATTTAGCACTGTGCCGGTCATAGAAATATTCT[C/T]GACTCAGAATAGGCCTGTTAAAATGTAACATGACT
11785_1054	LG1	18.4626	ACCAGTACGGGCTGACGGAGACTTACGGACCTGC[G/T]GTTATTTGCGTTCAGAGGCCCGAATGGGATGAGTT
43073_7029	LG1	18.7362	CATGTCTACAAATACTTGCTGCATGTTGAAATTC[A/G]AATATAGCCTCACCATTCGTTGACCTATCTGCATA
7628_1562	LG1	19.0823	TATCCTTCTTAAACTACCATAAACTTTGTGTTAT[A/G]TGAACTATACTACTTGGACTATGCTCCTAAGCATT
2620_3903	LG1	19.3942	AATGGAATGTTTATGTGTTATGAGATTACTGATT[C/T]ATCTTGAATTTGAGAAGTTCCACAATGTATAGGCT
21976_838	LG1	19.3944	GCAGTGGATCTTTTGGTACTGTTTATGAAGGGTT[C/T]AGTGAGTAAGTACTTTAATGACCCTGTTTCCTTGT
44320_804	LG1	19.3999	AGTTCTTCGGAAAGGCTGCAAAGCTATTGGTATT[C/T]TATTCAGTCACATTTTTAATAGCACTCAAGTGTAC
13558_567	LG1	19.5028	CTCCAGTGATCATCACCCGAGAGTCCGCCAACAC[A/C]CTCCGTGCCCACATACTGGAAATAGCGTCAGGTTG
13558_807	LG1	19.5028	CATTTTTGCCACCTCCAGCACCGCCAGGGGCGAC[A/G]AGTCTGACGATATTTTTGGCTGGAGGGCCAGGGCA
3491_133	LG1	19.5318	TGCTGAAGTAGAAGAAAGAAAGTCGAAACCAGGG[A/G]CGAAGAGACTGTTCCTTACCCTCTCCGTGCTTTTC
44939_3119	LG1	19.5433	GATAACTACAACAAAATCGTTAAAAGTCGATATA[G/T]ATTTGATTAAGGCTAATGTGAATAAGGAAAATAAG
1568_1201	LG1	19.7195	TAACCGCTGCTAATGCAGGTCAACCAAAGGCATT[A/G]TATCAAGTGGCAAAGATGTTCCAGAAAGGCATAGG
32238_6159	LG1	19.8144	GTGAAAACTAATACCTATATTCTTATCTACAGGT[A/C]ATGTATGATGCATCTGGAATTAGATTACACGCTGG
39728_957	LG1	19.9573	AGCTTACTCATAAACTCTACCAGATGAATGTCTT[C/T]CTTAACAGCATACATTCGAGTAAATCAAGGAATTC
16734_5442	LG1	20.0869	GAGGCGGAGTAGGTGGAGTCAGAGAGTGTGGCAA[G/T]TGACAGTCGGATGTCCTGGTTTGATTGGAAATGTG
248_5639	LG1	20.295	AGTATCTCATGACAAAAAAATTGGATCAACTAAC[A/G]AAGGACGATTTCTATGAAGTAAAGAGAAGAGGGTA
43431_4595	LG1	20.3391	CTCGCAATTCTTACAAATATGGATGAAACCCAAG[A/G]CTAAGCCCTCTGGTTTTTGTTAAATTCGGTGGGTA
39262_5145	LG1	20.3793	TTGGCAAGCAATTTTAGACACAGCAAAAAATGGT[A/G]TTTTGCAATATGTATTCTGATAATGATGTGCATTT
19375_1028	LG1	20.5629	TGCCTCCTTATGGCTCTGTACCTCAGGTTGATGC[A/G]ATAGTGGATGATTCACTGAAGATGGTAAACGCAGA
13558_1234	LG1	20.7009	TGTTGTTTATGTAAAATTAGGGTTCCTTTTTTTT[C/T]TCTTTTGGTTTTTATTCTACCTCTTTCCCACTGCT
27423_2335	LG1	20.7082	GTATGGTAGATCTTCTAGGAAGAAGTGGGTTTCT[C/T]GAAGAGGCCAAAGATGTTATACATGAGATGCCATT
11448_1023	LG1	20.7155	TTCATACTAACAGACAGAATAGGAAAATACACGT[C/T]GATGTAAATAAGAATAACTGGACATATGTTAATCC
4504_3896	LG1	20.9233	CTGCTGGTGATAGGTACGGTGTGGGGCCGGATAG[A/G]TACCCTACGAATGGATTTGGGAAGGAGAGGGGCAG
33055_420	LG1	20.9943	GAGGTCTTTTTGTGTACACGTTATACACCGGTTA[C/T]TTAGGTTGGCAGTGGCGTAGAGTCAGAACAATCCA
6986_893	LG1	21.1903	GATTCCTCAACCCAATATCATAGAAGAAGCAATG[C/T]CGTCATTTTGTTCAAGCGTTGATGATTCAGTGAAC
3077_4401	LG1	21.2878	CTCCTAGACAGCAACAACACCCTCAATCTCAACC[A/G]GCTATTCCCAGCATCAACACTCCACCTCCTTTAAT
32608_1632	LG1	21.4173	CTGTAGCTGGAGTGGAGAAGCAATGGGGAGCTTC[A/G]ATTTCTGGTGTGTTATGATACAATGTTAATCTTTG
30784_205	LG1	21.5945	TCTTCGTCTACTATTGCAAACATTGTAGTTCTCA[C/T]GCTTTAATCACCGGTCTGATCTTTTCTCCTTTTTA
38093_979	LG1	21.6137	TTATCATCAATGAGGTCAGTTATGGATATGCACC[A/G]TTGCTGTTTGATTTTATGCTCCACCGATTTTTTAT
13145_982	LG1	21.7283	TCCTGATTAGAAAATATGGAATTAGATCATGGTC[A/G]CCCTGGTTATTTTCATTGTTTATGGATCTGACTGG
3347_72	LG1	21.7352	TTCTTCCTGTGGTCTGCTCTGAGTCTCTTCAATT[A/G]AAAGGTAATCCATTCATTTTTCGCTCTATTTACTC
1895_3311	LG1	23.1391	TAAGATGTTTTCTTGTATTGCTCTAAATGATAAT[A/G]TTATCTGATGTTGTATAGTTTAGCTGTAAATAATT
18257_1501	LG1	23.7054	GTCATGCTTCTGGTCTAACCTATTATATACTTAA[A/G]CCGATGATTTTTCATCAGCAACCATGATCTTGCAT
4411_1263	LG1	23.7441	TCTGCAACTTCATGTTTCCTGAACTTCAGCCTCT[A/G]TTCAATGTCTATATAGGCAATTTAGCAGCATACCC
3416_5765	LG1	23.7768	GTTACCTGTTAACATGTTCCCTTTTTTTCACTTA[C/T]TGATTTCTGTTATATGTATAGGTGTCGATGTGAAG
19835_309	LG1	23.8832	TCTTACCAGCCTCACCCCACTACAATGCCCTAAC[A/G]CCGACCATCGCTGTCAGTCCTTATTCTGCTCCGCA
22432_1461	LG1	24.2795	AACGATTGGATATAGACTATTGCTTTTACTAATC[C/T]GACACATTATAAATTTCTCATTTATTATCAACTAT
29773_3251	LG1	24.6264	TTTTGGCAAGGCAGTTCAGATATTCTTGTAAATC[C/T]TTGCTTCTCAACAATACTGGGCCATTCAGTTCTAG
2952_5032	LG1	24.6884	CTTGGCTCGATTGCATGGATCGGTACCCAGTCCG[A/G]AACTAGATGTGTGTTTTTTAAAATTTGAATGCTGT
32313_7831	LG1	24.6912	CAGAGAAGCAAGAACTTCTGAAAGGTAACAGTCA[A/G]CCTGAGGCATCAACAGTGCAACCTTACATAAGCAA
248_363	LG1	24.7053	AAGCTCTGAAGGACGAGGGGTATTACGTTATTTT[A/G]GTCAATTCCAATCCAGCAACCATAATGACCGACCC
1826_672	LG1	24.7294	CCGCTGGTGAAGACGCTGTCGATGAAGACGTTAC[C/T]GACACCGAGTGGTTCTTTTTGGTCTCCATGACTCA
14895_363	LG1	24.8761	CGTCGCCAGCCAAGCATATAAAGGCGGCTCTAGC[G/T]AGGAGGCATGGTGCAGTGAAGCATTGTAATAACGA
6986_637	LG1	24.9744	CTATACTTATTGCATTTGTACTAGATTTCAAGCA[C/T]TGGACTGAAATTGTTTCTCCCATCTTCCGAGGACA
19764_1507	LG1	24.9951	CCTCCATGTGTCCCTCATTATTGATTGCTCATGG[A/G]TTTTGAAGTCTTCGGTTTGTGCCACCCTGGCGTTG
3347_2286	LG1	25.1822	AGGGTCAATGCTGATAAAACGGACTGAAGATGGA[C/T]GAAAAAGCATATATACATAAATATTGGTGGAATTT
18362_2346	LG1	25.346	ACTCCGTTATCGTTCAGAAACTTTGAATTCATGT[A/G]GAGTTTACATACATTTATTTGAAACTGGAAAATCT
6610_2085	LG1	25.6464	AAGCTCAAAATATTAACAGATCGCTTTCGGCTCT[G/T]GGTGACGTAATATCAGCTCTTGCCACAAAAAACTG
2952_4477	LG1	25.8467	CCCATAAGGGCAGCGATGACAGAAGCTTCAGATG[C/T]GTGTATCAGGAAGAAGATGACCAGAGAATCAAAGG
22494_386	LG1	25.8751	TCTTCGGTTCTGATGATTTACCGATTGTCGGATC[C/T]AGCGCGGTTACTTGGCCTAATTGTTTACATCTCGG
1221_2390	LG1	26.1476	TCACGTGTAATGTAGTTTCGATATCATCGTCAGT[A/G]TGGTCATTGTTATTTGTGAAGACGATTCAATTGAA
38436_2247	LG1	26.17	AGTACAACTTACATTTACACTGTGTATTAAGTTT[A/G]TGCTCTTATTATATTTTCCTTTACTAATAGCTTCA
31022_5380	LG1	26.233	TCCTAAGTCTGTAAACAACATCCTGATATCACAT[A/G]GTGATAAACAATTCACGACATTCAATGTTTCTAAC
32689_3267	LG1	26.3587	ACTTAGTTTTTTACGCGCAGCAAAGAATGATACT[G/T]CTCATGAATGGCTTGAATCTCGAGTTTCAAAGTAT
11785_1336	LG1	26.3624	GGTCTGGTGATCTTGGGGTGAAGCATTCTGATGG[A/G]TATATCCAACTGAAGGATCGATCGAAGGATATTAT
12844_633	LG1	26.4899	TAGGTCGGTTAGATCTTCTCAGGTGAGTACTAGT[A/G]GTTTGGAAACTGAATTTCAGACTAGAGGAGAGAAC
14825_4995	LG1	26.9639	TATCCAATTTTTGTTCTAGTGCAGCACATTGTCT[C/T]AGTTCATTTGTCAACGCAGAAAGTAGATTCTCTCA
40075_717	LG1	27.7346	TGTTAGAAAATGTAGCCTATGCAAGGGCGTATAA[C/T]ACTGACCATCAATCTAGACTTTTGCTGGAAGCAGC
2699_1613	LG1	27.9078	AATAGCAGAGCATAACGTTTTTGTTTCAGTTAGC[A/G]TTGTTTTAATATCTATCATTACACGTTAATTTTTT
38180_4903	LG1	27.9954	TAAAAGGTACCTACCAAGGATAAGGATCCCGACT[C/T]TCCATCCTCCTGATTTACCTTTGATAGCTGGGGCA
1709_4001	LG1	28.3514	TATCGACATCCATGCAAAAGCAGGATACCTAGAA[A/G]TAGCACTAGATTTATACAGAAAAATGCAAGAAGTC
14825_4077	LG1	28.5708	AGCTTGACATATGGAATCGGATAGCACACGACAC[A/G]ATTTTAAGCGATGAATCCTGTGTCTGTTAATGGTT
6700_1301	LG1	28.6111	TAGTGCAACCATCTGCCTGGGTTTAAATTTGTAT[A/G]TTCGCCAATTCTCACCCTAGTCAATTAGATTCTAG
3566_1390	LG1	28.7416	GGAAAGCCTGCCCTTTCATTTTAGGGAACGAGTG[C/T]TGTGAACGTCTGGCCTATTATGGAATTGCTACAAA
10089_3051	LG1	28.8333	TGCTCGGAAAATACATAATGAATCTTTTCCACCT[A/G]TATTCATTGTGTGCCAGTATTGGTTGAATGGACTT
19835_2624	LG1	29.2576	AAGCAAATAGCTTTTTATAAAACAACTTTGGATC[G/T]GTTGCATTTAAGTTTGTTCAGCTTAGATGACATAG
22280_2944	LG1	29.6199	ATTCTCAGTGGGCGCTTGCGTTTTGGTATGGTTC[C/T]ATTTTAGTTTCTAAGGGCGAGATTAGTGGTGGTGC
40075_498	LG1	29.8086	TCTTAGATGGAGGGATTGAAACTGGGTCCATTAC[C/T]GAGTTATATGGTGAATTTCGTTCAGGAAAGACTCA
1709_5188	LG1	29.9481	TTGGATGTGGAGATGCTCTAAGTAACTGGCTGCT[C/T]AATTCTTATGTTGATCGGATGCATTTGTTGTAGTT
44807_48	LG1	30.0431	ACGAACGCTGAATTAGTTGATGCAGGTATTTTCC[C/T]ATAACAAAGTTCAGCAACTTATTTCCAAGCTATCA
1340_3746	LG1	30.4181	TTGTCAGGTGAGCAGCACTTCTTAGGAAAAAATG[C/T]ATCACAAGTCGATCCATTGGGTGATAAAAACATAA
42020_473	LG1	30.7989	AACTAACCATTTTGTTAAAATGTACACATCATTC[C/T]ATATCTGTTTAGCTATACTTTTAATCATCCTCCAG
22280_1252	LG1	31.1603	AGTCTTATAGCTGAAGGAAGGTATGTATTAGTTC[A/G]TCAGGATACCATGGTCGATGTCCACAGATGTGAAA
44807_5763	LG1	31.4861	AGATCGTGATGACCACCAGTCTTTCATCTGATGT[C/T]CCAGTTGGCTATTTTTCATGGGCAGAATACGACAT
15333_1338	LG1	31.522	TTTTGCATGGAAACTTCTTTAGCAAGAACTCATT[A/G]ATTGAGTATATTTTTTGTGGTATTGTATAATTATA
6286_2510	LG1	31.7924	TTATACTTCTTTTCAGGCCTGAATCATTGGGTAT[C/T]GTGATAGGGATTGTTTATTTAGTCATTGCGATACT
34026_794	LG1	32.2309	GCCTTTGGTCTACAAAAGTGTCATCATGGATTTT[G/T]ATTTGAAAGCTTTTAATGAGGGCCACCTTTCCAAA
18257_4018	LG1	32.6585	AAGCATTCCTTTAATTTACTTTGTGTAATTTTAA[C/T]TGCAGGTGCCACCTACCCACACTATATATTGGCAT
10089_2849	LG1	33.7157	ACTCAAAGCTAGTTTCATGTAGGGAACCATTTGA[C/T]AAAGCTCTTTTGCATCTCCAAATCGAGATTGGTTA
1130_3279	LG1	33.7933	GATGGAGAAACACAAAGTATGACAACTAGATTGG[C/T]TCATCTGTTTCTAAACAGGGAATACTTCAGTCCTA
10271_1279	LG1	33.9289	CAGCTCATCGTAGAGACCCTCGAGTTCTTGTTCT[A/G]TTCAGGCAAATGGAAGAGTGTGGACAAGAACCTGA
16085_1482	LG1	34.2057	GTGCAAGATAGCAGGAGATGGTGTAGCTCCTGGA[A/C]GAGTTCACATTGCTCGAGCATTGGTTGAAGCTGGT
33401_1589	LG1	34.4206	TGCTGTTAAAGTGTTAATTATTGATGATGATACA[A/G]AAGGCTGTACTATCTTTTTGTTTATTATCCCACTT
21650_1122	LG1	34.6191	TTTTATCTGCGTGCATGCATGCGGGGTTAGTTGA[G/T]CGAGGACTTGAGGTATTCCACTCTATTTCTAGCAA
22238_4367	LG1	34.6924	TAATTGTTTCCTTTTAGGTTTCTTAGTTTTGGCA[C/T]TGAGCTTTTTTCTTTGTTACTTAAGCTATACGTTG
32833_213	LG1	35.0357	CCGTGCTCGCCGTCGGCGCCATACAGTGCTTCGT[C/T]GGCTACCTTTTCATATGGATGTGCGTGGTCGGTAT
12844_1559	LG1	35.0607	CTAGAGTGGCTACACACACTATCTTGGCTGCATG[C/T]GGCATCGAACATTCAAAATCCTGTGCACGAATAAT
2723_3077	LG1	35.0615	TGATCATGCAACTTCTCCGTGACAACTTGACTCT[A/G]TGGACTTCTGACATTACAGTATGACTCTCTAATCT
1130_4274	LG1	35.4194	AACTCGCCCGCTTCTTCAACTGGTATTACGCTAC[A/G]TCTACGCTTGGCTCTGTGATTGCTTTAACGTTCAT
41649_1985	LG1	35.7032	GAGGACCAAAGTAGCATGATATCTGTGAAGACGG[C/T]TTGCGAATCTGAACTTTGAAAGTGGAAGATATCGC
21650_1371	LG1	35.7233	AGGCTGCTGAAAATTTGTTTGTGTTAGACCCTGA[C/T]AATGCCGCAACATATGTAACATTGGCTAATATATA
4275_834	LG1	35.7872	AAGTATTAAGTTCTTCAACAAAAGCTTAGTGGTC[C/T]GTCAGACTAAGGCGATCAGCCAAAGATTTGTACGC
21650_201	LG1	36.2559	CCTTCTCCCTAATCTCCTTTAACCGCCTTCTTGA[C/T]TTATACACCAAATGCAACTCTACTTCTCACGCTCG
38436_4339	LG1	36.5979	AGAGGAACCACACCTCATCGACTCATCCCAACCT[C/T]TGGTAGACGAGGAAGAAATCAGGAAGAGGCACCAG
21650_855	LG1	36.9801	TTGGGAAAGAGATACATGGACACATGGTTAGACA[C/T]GGGTATGATCCAAGTTCTTTTGCCGCATCTGCAAT
528_7526	LG1	37.3517	GTGCAAAACACTTGTTTATAGAGTCTATCGACTT[A/G]GGCATTGGAAATCATTTTTTTTGGTGAATTTGGGG
20916_6005	LG1	37.5688	TGGAGGAATATTTAGTCAAAGGGACAGTCTATTT[A/G]GACACAAAAAGTAGGCACAAAATTGGACAACAAAT
2723_2512	LG1	37.6306	GCTTTTCATAGAACATAACTGCTGTAACATTTAG[A/C]TGCTTTCTATTTTTTCTGTCATTCCGACCTTTGAA
1709_3798	LG1	37.9367	ATATTGGGACAAGCCAAGCAATTTGGTACAATAA[A/G]AAGACTACTGGATGAAATGACTAAAGAAGGATGCC
528_5075	LG1	38.2481	TCATGTCAGGTATGGTCCCTCAAATTTGATAACC[A/G]TATTGCCACATAAATGGTTCAGCTATAATCCTAAT
9380_3517	LG1	38.6083	TTATTATATTTTGTAAATTTATCAAAAGCAGATT[A/G]TCGTTTCCTAATATCAGTTTTCCTTTGTATTTCTC
528_7014	LG1	38.8244	AAACTTTGGTACAATTTTATCAGTGAAGAAACAG[C/T]GATTTAGTTCGTAGAATGCTATATGTAAATGACAC
28216_1528	LG1	38.8963	GCATATGATACCCCTCCATTGACATGTCATTCTC[A/G]AGCATAGAACACACACACATGTACCATTTAGTTGT
4518_551	LG1	38.9998	CGGTTACTACTCGGACCCACAATCGTGGCATGAA[A/G]TTTATGACTACAGACCAGGAATAACCCTAACTGAA
3200_1169	LG1	39.8619	CACATAAGTGTAAGACATTGATTCAACCAAGTAG[A/G]CTTATTATTCTTACTGCACAGAGGTTTGTGCAGAC
28019_1666	LG1	40.5468	TGCAAAAATTGCCTAAGGAAAACCTTTCTTCCCT[A/G]GAAAAGATTATATTCGTCAACTGAGGCTGATTATT
1221_8403	LG1	40.7463	ATCTTATTATCATTGTTGGTTTCGGGGGATGCTG[C/T]TTCAATAGCTGTTACTGTTACTGGCGGTGATTCAC
22238_3129	LG1	41.2252	ACAAAGTACATTGTATAGCATTTCTTTCTGCCAC[A/C]TTATATTCTTGTTCTCAGGTCTGCATGTTCTCAAG
6673_894	LG1	41.5748	TTGATTTGGATATTCCATTAGAGTTTGGTGGTGG[C/T]CATAGAAAGTTCGGTATAACTAGAGTTCATATAGA
38436_112	LG1	42.2797	ATACGAGCTCAAAATGTCTCATTTCCGTTGTTTT[C/T]ATAACTACCCCCATGATAATTATTTTCCTTCAGAT
3200_1136	LG1	42.511	ACGAATGGGTTATGCAACCTGGAGGCCCTCTTGC[A/G]CATAAGTGTAAGACATTGATTCAACCAAGTAGGCT
1718_1964	LG1	43.1669	AGGCACAGCGCGAGGGATAACCTACTTACACGAA[A/G]AGTGTAGAGATTGCATCGTGCATTGTGATATCAAA
42968_488	LG1	43.6784	CACGTACGTTGATGCGGAGATGAAGCTTGATTCG[A/G]TCAAGATCGTTAGTGATGTGTTTTATTTTATCAAG
4713_2008	LG1	44.1762	ACCCCGATCACTAACTACTGTTGCTCCATATCTC[A/G]TCGTTTTGGAAAATGACTTTAAAGTGAATAACTGT
14694_2398	LG1	45.0442	TGCATCAGATCATTTGTTCAATGTTTGAGCCCTT[C/T]TGGACATAGAATTGGTTGTAAATTGTGGACAGAAT
2339_3773	LG1	46.0473	AAGAAACAACCCGATATATTTTTCTTTGGCAGTT[A/G]CACACTGACAATTGCGTCTGAAAGTGGAGAAAAAC
2972_157	LG1	46.0745	TTCTATTAACTTTGCTAATCATATTTTGTCGTTT[A/G]CTCTCTTAATCATAACATCGCCATGAACGGAAAAG
4518_484	LG1	46.426	AAAGAGAGTACACTTCAACTGACAATATGGTGCA[C/T]AGTAGCGACTCACAAGAGTGGTGTAGAACATCCGG
2972_1168	LG1	47.4658	GCTTTCCATGGATACCCCTCTTACAGTGAATCAG[C/T]CTGAATCCTCTCTGCGTAGCGATGACAATGCTTGG
546_6415	LG1	47.6766	TGTACAAGTAAAAGAGAAAGCATGCTTTGTTGTT[A/C]TACAGATTTTGACTATTTTCTGGTTTGAATTTTAG
16281_1731	LG1	47.8909	TGTATGATTTAAAACATCATGTTGGCTTGTTGTT[A/G]GAATGATTAGCGATAGTGATTTTAGCAGTAAAACA
1767_5313	LG1	48.1068	GAGATTCTGATAGTGTGGGAGAATCTGGACGTTG[C/T]TAGGTGTACGCTTAAGAATACCGTGACCGGGGAGG
20882_4315	LG1	48.1135	TCTAGTTCGGCTTTTGGGTTGCTGCATTGAAGGG[A/G]ATGAAAGGATGTTAATTTACGAGTACTTGCCTAAC
15287_4924	LG1	48.3971	TCTCTCGGAACTGGCTGCCGTATCCGACTCGATC[A/G]TTGTAACCTCCAACGATGCCAGGCTCGACTCCGCC
2190_1460	LG1	48.7881	TTGAGACATTATAATCAAAACGATGTAATTGAGC[C/T]GCTGATGCAAATGATAAAATTGAGTAATATTTCAG
7862_1744	LG1	50.0299	GCGAAGAATGTGAAGAACTTCTTATTCAGGCAGG[C/T]AGAAAATACAGGAGAGCTTTGTCAATTGACGGTGA
7130_2515	LG1	50.1597	AGTTGTTTCATGTTATTATGCTGTGTCTTTGAAA[C/T]GAAAACTAGTCTATTTTGTGTGATGCTATGAGTAT
16281_2354	LG1	50.2854	ACAGCCGTAGATTCCCAGATTTCTCTCTCATTTC[A/G]GAAAATGGAGATTTCACATCTTGCCTCTCATGCAT
4518_706	LG1	50.8805	CAATTGGGTTTTCTTTAAATTTGCGCAGTTACTC[A/G]TTTAGTGAGATTCTTGACAATGTTCCTTTGAGAAG
546_6052	LG1	50.9277	TCTGCAACATCTCACCATACCTCCCAAGAAGCAC[A/G]CTGGAAACCCACATACCCTACGCCATTCTTCGCTC
6491_4112	LG1	51.2028	CCTCTCGTGTGATTCCGGCACCTTCCCCAACACC[A/G]CGTAGAATGGTTCCTATTATTGATGCTCGGGCACA
3540_367	LG1	51.4913	ATGTATGTGGTACGAGAAACGGCGATCCAGATTT[A/G]AGGGAACTTGAAGTAAAGTATTGGATGAATCCAAA
5458_762	LG1	51.5031	ACTCAGAAAACCTAGAGTCCCTTCTGAAAGAAAC[A/C]TCTTCAAAAATATTTCAATCTGGCGGCATTGACAG
42968_298	LG1	51.5095	GCCTTTCTCTCCGCCGCCTCCATGTATCCTCTGA[C/T]CTTACCCTCTCCGTTTCCCTAGACCTAAAAGTCAA
30571_314	LG1	51.5714	ATATTTCATGAATTTAGACATTTCGTTGTTCGAT[C/T]TATTTCACTGTTGGATATATTTATTCGATACAAGA
4771_2193	LG1	51.7056	ATCATGAATTATCGTACTTAGACTAGTACATTTA[A/C]ACAAGTTAGAAAGGAATTCACATATTCTTTTAATT
4518_271	LG1	51.9871	GTGCCATGGCTGGAATCATTCAACCATCTGTCCC[C/T]CGTTTGAGACTAAATGATCTAATAGCATCTGAAGG
7835_1665	LG1	52.0224	ATTCATTTGAATATTTTTATATTGCGAAGTATGT[A/G]TGATGCACTGGTACCGTACAAATGAACATGAGACC
5458_498	LG1	52.3333	ATAGTGGTTTGCTTAGTATTGGGCAGCTTTGTGC[G/T]GTTGAGAGAAGCTTGAAAGCTGCAAAAAGAGTTTG
5458_1697	LG1	52.4609	GCAACATGCAAATAGCCTTATTATTAACAAACTC[A/G]TCCTTCTTTCATTGAAGTCTTTGGAGCATAATCTG
10271_1607	LG1	52.5789	TGTTGAAATTGGACAAGCAGCAGCAGATATGTTG[C/T]TAGAACTGGAGCCAGATAATGAGCATAATGTTATT
24910_3338	LG1	52.6587	GAGACTCATTGTAATTGGAAAAACCTTTATGCTT[G/T]AAGGCAACAATAGCTTCTGTCATGTATTATTATTT
13864_7034	LG1	52.8866	GCTCTGTAGGAAACAGACTGAGCAGTGGATTGGT[G/T]GCTATGTCTTTTTTGTCCTTGACTGAAGCTATAAG
32718_2878	LG1	53.4247	ATTTCATCTCTTAGTTAGAAAATTTAGATGAAAC[A/G]GCTCTAGATATAACACTACAGGAAAACGACTTCAA
14694_354	LG1	53.6173	AATTAACCGTGATTGTACGGTTTTCAAGTAGAAT[A/G]CGTTAAGTCGTACTTCTGGCGTCGAATTCAGGACA
13864_6096	LG1	53.7817	TAGTTTTCCAAACCGGTGCAGCCATAATGACATT[C/T]GCACCCAATTTCCCAGTCATAATGATCGGTAGAAT
20882_5112	LG1	53.9519	TTCTGTCTGTCAAGTCTGACGTATTTAGCTTTGG[A/G]GTGTTGGTATTGGAAATTATAAGCGGTAAAAAGAA
43710_732	LG1	54.0931	ACTATGTCATGTTTTGCCCTGGAAGTTGTTTGCT[C/T]ATGTGATGTATGAAAAGACTGCCCTTCCCGTTTTT
21621_5105	LG1	54.7066	GGTTTGCTGGGCAGTTCCTTTGCAGCTACAGTAC[A/G]CTGCCACTTTATGCATTGGTCACTCAGGTACCTAA
34649_1755	LG1	55.2337	AGGCACATCTACAGGAAACTGACTACTGCAAATA[C/T]GACGATCAAATCCTAACACTGTTTACATCTACACT
11492_6092	LG1	55.6324	CTGGGTCATGGTGGTGTAGCTTGAAGCTTTGATG[C/T]AGGCTTTTGTTGTAGGAATGTAGGGATATGACATG
16902_5670	LG1	56.6886	CTGCTAATATGACAACCACAACTATGTGGACTAA[C/T]ATTGATTCATTGAGCATACTTAAATGCGGCTACTA
39966_286	LG1	56.729	GTTGCTGAAGTAATTTATTTGGTGCTGTAAGTTT[C/T]AGTTCAAATCCATGTATTTTACAGGCGTTCGAGTA
5513_1504	LG1	56.9764	CTGGCGATGAGACTGTTCTGGAAGAGAATGATAT[C/T]GTCAAGATTGATATGGGATGCCACATAGATGGTTT
37395_87	LG1	57.1283	TGCCGTTTCTTCTGCTTTTCTGCCCATGTCTTCC[A/C]AATTCGCCAACTCTATCCGACTAAATCGTAAACCT
27405_448	LG1	57.1362	ATAATCCAGTATTGATTGTTTTTGGGTGAACACG[A/G]AGTGCTAGGTCTATATTATACTATTTTATTTTGGC
11247_3449	LG1	57.1721	GGCGCAGTTCAAGGTATGATGATGATTCAAAGCG[C/T]CATTCTAGATACGATGACCGTTCAAGGCACAATTC
20130_1088	LG1	57.1995	GGTGGTTAAATCGATTAATTGGTCGAACAAAAAA[A/G]GTTCCCTTGAATTGGCCATATCCTTTTGTTGAAAA
14715_1176	LG1	57.7901	TGCTTGTTAATCAAAAATGATTTTCAACGTCAAT[G/T]AATGCACTGTCTACTATCAGTTTCCCCCTTTTTTC
1273_1849	LG1	58.0322	GGATAAAACCGTAACCGTGAGATGGATCAAGTCT[A/G]CTTCTTGTCCACAAAGCACTCAAGAGTTCGATAAT
14248_2659	LG1	58.1353	TTTATGTTAATTTGGAGGCGATTTGGGTTAGGGG[G/T]TCGATTGCTAATAGTTAAAGGTTGAAGGTCAGAGT
14248_2470	LG1	58.3177	ATTCATTCCAACACTACCCTCCTTCCCTCCATGC[A/G]CTATTTCTCTCCTACTATACATCTGAATACACATA
11247_718	LG1	58.6133	AAGGTGATGCTGATTGAATCAGAAAGTCATGACA[G/T]TGAGGGAGACGTTGACATAAACTTCAATGATAAGC
14715_2926	LG1	58.8746	CGTGGACGATTCTTGGCTTTTTTTTCCCTTCCAC[C/T]AGAGATGTATGATAAAACTTGGCTCTGACCCACTT
40385_985	LG1	58.9688	CCATGTTGAAACCATGCTAAGATCATGTACTGAT[C/T]ATTTGATGCTCATGTATATATATCCTTGCACTTGT
13828_837	LG1	59.248	ACCTTGTTGAGGAATGGGACGGAATTTCCTTGCC[A/G]GCGGTAGATTCTTCTGTTGTTTCGTCTCATACTCC
379_726	LG1	59.4618	GTTGGGAGGATATTTGTCATGCTATCTTAGAGGC[A/G]CATCATATGATTTATCTTGTTGGTTGGTCTATCTA
31458_8196	LG1	59.7247	AGAGTGAAGTCTTACGGATGCTATTAGGGCAACA[A/G]AATAACATCATAGCACATTCTAATGCAGTTCCAAC
40042_763	LG1	59.9167	GCCTGTTAATTTGTTAAAACGTTTAGACTACGAT[C/T]TCCTCTTAGTGCTGCATGCTTCATACCGGCTGCGT
35899_7009	LG1	60.0175	CATTAGCAATGATGGTGAGTGGGTATTTGGGTGT[C/T]GCTCTTGCTGGATATGTTGGTGTCTCTGATGGAAA
41740_4403	LG1	60.1909	CGGCGATTTTGCGATTTCGTCCACGTCATTCCCT[C/T]AAGTCAATCGCCTCAACATAAGACACCTTTTAATG
39966_824	LG1	60.4023	GGAAGGGCTGTGGAGTTTTTTAATTTAATTTTCT[C/T]TGCCATGTCGGTAACACCGGTTGATATATACTTCT
6166_5415	LG1	60.7022	ATTTGCGGGAAATCGTTGTGCTTTTGGTACTTTC[C/T]GATGAATTTAGCACCAGTCAAAGAGAGAATTTATG
28845_8274	LG1	60.8745	AATTACGTAAAGTTCAATTAAAATATTGTGGTCT[C/T]GTTGCTGTTGTCCTGATTGCATTCTGTTACATCGG
6072_7151	LG1	61.0054	TGATGGCATATAAGATTACAACACGAGCATGCTA[C/T]TGTATCTGAATATCTTTCGTATCTTCCTCTAATGG
17657_793	LG1	61.0512	TGGATAATCATCCACCTAAGACAAGTTGCGATAC[C/T]GGAGAACTCCGACAAAGAGACTCATTATCAAAGGC
379_1155	LG1	61.2252	CTGCTTTCATTGGAGGACTTGACCTTTGTGATGG[A/G]CGCTATGATACTCCTAAACATAGACTTTTCTCTGA
11635_239	LG1	61.2441	CACTGCCCAGCATCCGATGTCGTCGTCATCTGTC[G/T]ATTGGATTTGCCCTAATTTGATTTTTCCCAGCCCT
9753_39	LG1	61.388	TCCCTCTTCTGATCTCCACAATCTCCCAAACTAT[C/T]GAATTCCTCTCCTCCAACGATCTCCTCCTCTCTCC
4698_1416	LG1	61.4929	GCATTTCTGTGGTCATGCTTATGAATTGGCTTTA[C/T]GTTGCTTTAATTGTAAAGTGCTAGCTTATGGTAAA
379_5812	LG1	61.5575	CGCCTACAACCTTCTGCGTGTTTGTAATATGCTG[A/C]TTATAGGCAATGAAAACTTCACTGATGTATTCAGA
41980_226	LG1	61.5739	CAAGCTCTATTTTTGTTTGATCTGTTCAACAGCC[C/T]ATTGTTTCGATCACTTTTTGGTTCATATCGAGTCA
39966_2377	LG1	61.5842	TCTATTTTCTATTTGATTGTAATGTGACAGTAGT[C/T]TGTTGTTTCGGCTGATACAATAGTATGTCCATTGC
43337_4807	LG1	61.6068	TTCTTGAATTTGAGCTATGATTATAACAGCCTTT[C/T]GTATTATGGGAGATAATGACTTTGAAATAGTGTCT
37989_2508	LG1	61.6535	CTGATTTCCTCTCTCGTTTCCTTCAACACCTTTG[C/T]ATCGCTTCCATTCAGTTTTCACCAAACATATAAAC
22136_1984	LG1	61.6748	AATCAACCAGTCAAGGTAGTTTTTGTTCATCATC[A/G]CAATGGTGGTCTACTTTTGTATGACCGAGTCTTTT
21161_803	LG1	61.815	TTGGGGTTCTTGATACTCCAGTTTTAGGTGAATT[A/G]GTTTTGAGTTCGAAGACTTTATTTGGTTGGCTAAT
6166_2439	LG1	61.866	CAAACTACTCTGTGATACATTGGTCTGCATTGAC[C/T]GGTGAAAAAACTGAAGTTCTAGATGTCTCAGGACA
39580_308	LG1	61.8799	CAGAGATTCTGCTGTGTTAAGGATTATTGGAGAG[C/T]TGCAGTCTCTTCGATTTCTTCGTTCACAGGTTATT
15076_2501	LG1	61.9548	ACATGGATACATACCTTAGATGTCCTACTAAAAG[A/G]CTTTTGTATGGTAATGCAAGTATATAGAGGTGACT
6166_6241	LG1	61.9548	TTGTTTGAATGTGTCTCTGGAGTGTTGGTAAAAC[A/G]ATTTGAATTTACGTTTGAGAAGTGTAATGGACAAT
4698_1262	LG1	61.9763	CGCCTTTTCCTCCCATGTTACCAGTTGAGCCCAC[C/T]GTACCTCAGAAGCCCTCTTATGTTAAGTCAGCAGC
37989_241	LG1	62.0469	TTGGATCATTTGCGAAGGTGGTGACTTCCGTATT[A/G]AACTCCAGCAGCGTTCATAACTCCGATACCTTGAT
2419_3391	LG1	62.2232	AAGGTTTCAGACAAACCTTTCAATATATCAAAAG[A/G]AGCCCCAGATTTCTGCACTGTTTATGTAATTTCTA
22136_453	LG1	62.2321	TGGTGCTCAAGTCATCGGCACTGCCTTACTTCCG[A/G]TTTCTGACTTCCTAGATTCGCCGATTTCCCGGCGG
1335_617	LG1	62.2662	TGAATCAGGTGGTGGCAAAGCTGGTTTTGGCACA[A/G]ATTTTGAAGATCGTATATGCTAGGGTTGAGTCTGA
22136_881	LG1	62.3157	TTGATGTAGAGAACATGACGTTAGGGGAGCTATT[A/G]AAGTATAAATCTCAGGAAGGAGTGAGGGTTTGTTT
374_658	LG1	62.358	TAGGTTGGTGCAGGGTGATTTCAGCGGAGCTGTT[C/T]CCTGTGTGAGGTTTCTGAATGTAGATTATGGAGTT
25201_3031	LG1	62.4417	AACCATTACACTTTTTTACCTGTCCATTCATTTG[C/T]TAAATCTCCAAAGTTCATGCTGCTATAGAACAAAA
6166_5660	LG1	62.5597	TGTATATGATTGTATCTGCAACTAATTTTACACA[A/G]TGACTGATCTTTATTGTCGTGTTTTATTAATTCAA
6878_2689	LG1	62.589	GCGGGAGCTTAAGTTCTGTTCACCAAAGCCAAAG[C/T]AGTTCTATGCATCATCCTTTTTCATCAAATCAAAA
7178_802	LG1	62.6055	AGAGGATGATCAAGTTACTGGAGAAGGTGATGGT[A/G]TAAATGGAGTTATTGATGCTGATGATGAGGAAGAG
1335_247	LG1	62.6297	CCGCCCTTGGATCCGCCATCTGTTTCTCCTCTTA[G/T]CGATGTTCCTTTATTCATCTCTGACTCTCTCTTCA
4698_1173	LG1	62.6297	ACCAGTGAACCCTAATCAACTTGCACCTCCTCCT[G/T]GTATGGTTCCTCCAATGCCAGTGCTTCCTTTTGGT
10813_298	LG1	62.6498	TAAGTTAAAGGTACGTGATTTACATCTAATTTTT[C/T]GCTTTATAACCAGTTCTCTGATGAAGTAAATTCTA
37989_190	LG1	62.6642	CCAGATTCGACCATCTGGGTGGCTTTCCACGCAA[A/G]CTAGTGATGGGAGCCGTTGGATCATTTGCGAAGGT
7930_611	LG1	62.7609	TGGACGGCCTCATGTAGTGGTTGCTACTCCTGGT[A/C]GGATTAGCCAGTTGATGATTGATGATCGGGACTTT
8039_1858	LG1	62.7751	AAATGTTGGGTTTAAGAATGTTGGCGTTGGTGAT[C/T]CAGATCCCAGCGATGACACGTGTGCGATATGTGGT
21161_1158	LG1	62.8361	GGTGAGATACATCAATCATTAGTTATCTATTATT[A/G]TCAAGTCCTTGTGCAACGATACTTATATCGACCCA
34297_183	LG1	62.8448	AAAATAACGGCGGCGAAGGCGTCATTGCAGTCCC[A/G]ACGCATTTAGTAGTCACAGTGAACGGGATTTTTGG
22353_4683	LG1	62.865	GGAGCAGCAAGAGGTCCGTGGACTTTCCTTCGAA[A/G]CTAACTCATGAACAAAGCCAACCGTCCAATATGAA
41980_322	LG1	62.9057	CGTGGAAAGATTGGAACTTTACTGCTTTAAGTGT[A/C]ATGATCAAATATATGATGCAGAATTCGATAAAATA
33525_4652	LG1	62.916	ACGTGTTTGGTGCTGCTGGTGTTCCTGGGATGCC[A/G]CCAATTAATCCTAGTGAGCATATGCAGTACTATTA
37989_40	LG1	62.9468	ACTTGCGTGTGACAGTATGACTTGTTGAGTTTGG[C/T]TTTGCGCCGACTCTAGTTAAAACAAACACACTGTA
374_129	LG1	62.9718	TCCTCTCTCAGTTTGAACCACTCCGCGCGCTCCT[C/T]ATCACTCTCAGAGCCCTTGATCCCAATCTAGCTCG
39966_991	LG1	62.9738	GACTTCCATCTTGGCAAGATTCAATGCATGATGG[G/T]GTATTTGTATTTCAGATAAATGTTATAAAAACCCT
41980_1934	LG1	62.9858	CCTTATATATGAGTATTGAGTGGGTGGAAATGTG[C/T]GGAAGTTATTATAAATTTTCTCTGTTAGCTAATCT
31458_7899	LG1	63.0061	ACCAGTGGAAAAACATCAACCAAAAACCGATTCT[A/G]CAGAGAACTTAAGCTATTCCCCGATGATCTTAAAT
6072_5141	LG1	63.0107	CCAAGTCACTATAATTAACACCGTATACAACCCT[A/G]ACTTTAATCGACTTTTGACCACTGATTCCTGCCTC
37914_2212	LG1	63.0139	TAGGTCCTAGTTTTGTGGACTGACCCAAACCCAT[C/T]CAATCATGTCTCGTTTTCCTTTAAGTTGCTTCGAT
1200_128	LG1	63.0364	GACATTTATACTCTTTTGCCTTGAATGCTTGTAA[C/T]GATTTGCTAGTATTAGTGGCTTTTAATCTTCAGTT
11635_466	LG1	63.0366	CTAAAAACAAAAAGAAACCATATGCTATACCACT[G/T]AAGAAGATGCAAAGAGCTGCCAGGGCAGATAAAAA
471_2683	LG1	63.0887	CAATTGACCACAAAGCTCTTCACGAGACATTTTC[C/T]GTTTTCGGTAACATACTTTCTTGCAAAGTTGCCAC
20904_4532	LG1	63.1189	TTATGCTGTTACGGCCCCTTGCAGTTAAGAATTT[G/T]CCATTTGAATGTTAGTATATATAAATCCGCAATGT
14715_2818	LG1	63.3273	TGAAGTTTCTCTTTCTTCCATCTTGCATCCCCAC[A/C]AATAATTTGTTCCTTTCTAGGTCTTCTATTCTGGA
379_5779	LG1	63.4088	TACCCAGTGAAACCCAGTTATTCGTAAAGTTCTC[A/G]CCTACAACCTTCTGCGTGTTTGTAATATGCTGCTT
6426_644	LG1	63.4493	ATAAGGTGTATATCCTTACTCAGTTCAATTCTGC[A/G]TCATTAAATAGACACCTGGGACGTTCATACAACAT
11635_574	LG1	63.5276	CGAAAAATGGACTGTTAGTGCCTGAACTTATTCC[C/T]ATTGCCTATGATACTTTAGAAGCATGGAAAGTGCT
35899_6476	LG1	63.5625	TGAAAGCTCCCTAAATCTTCCTAAGAAGTCAAGC[A/G]GTTCATCTAATTTTTCTAGTATAAAGAAACAGATA
21161_308	LG1	63.5978	ATGCAGAACCAGAGCACGTGTTTTTGCTCCATGG[C/T]CTTGCTTGCAGCTCTTACTCATTCAGGCACATAAT
24968_1618	LG1	63.6945	TATGGCAAAGTATTTTCCATGAAACACAGGCAAT[A/G]TAGAATCTCCATGATATTACTAGACCAAAAAGAAC
30817_112	LG1	63.7415	CCTCTTTCCCTCCAAACAAAACACTCGACAATCC[A/G]GAGGTCCAATCTCCGATTTATTCTCAATTCGTCCA
41503_1270	LG1	63.7661	GCTTGATTGGAGGAATGGCGGGGTGTTGTGCCCT[A/G]CTTGATTGATTGAAGAGCTGTTATGTCTTTTTTTC
24968_1902	LG1	63.8266	ACCACCTCCCCGGTAGACTTCTCCTCTCCTTGAC[A/G]TCTCTGTTCATTTACCTCTATTTCTTCAATAACTT
6072_175	LG1	63.9008	TCATGGATATTGATTCAAAACCCGCTCCGTCGAA[A/G]TTCGCTCCAAAATTAAAGAGGTTAAAAGTGAATTC
14891_1491	LG1	63.9817	ACTACACCGCAAAGCAAAGAGGACTTCGCATCAG[C/T]GAGGAGCGTATCCCTCATAATGGTTCATCTGAGGT
7431_414	LG1	63.985	CAATTCTTATTTTCTGAATGTTCAATAATATAGT[C/T]GTAATGGTAAGAAAGAAATTAAATTCGTCGTTATG
41503_1331	LG1	63.985	CTTTTTTTCTGAGAAGATGTAGGACTAAAGGTAT[A/G]TGTATAAGAGAGACTGGAGAGTTTTGTATAGTATT
31963_3315	LG1	64.1868	TTTGCATAAATCAATTCAATATATATCACTATCA[A/G]TTGTCGATCTAAACAAGTGTTCTAGTTATCTGAAT
14891_834	LG1	64.3497	AGCGGATAGAGCTCGTGCCATTGGTGTAGACCTT[A/G]TATCATTTGATGAAGCCATAACAACAGCTGATTTC
23465_345	LG1	64.5059	TGTACAGTGCGGCAACTAACTCATGGAGGATTGG[A/G]AAGTGTAGCATGAATACGGAAGGTAGCTTTATTAC
4698_3951	LG1	64.6705	CACATCACAAGACCTAAGAATGTGATGAATAGGT[C/T]TACGAGATAGTTTGAGGAATTATTTAATAAGTTTA
31963_3347	LG1	64.7987	CAGTTGTCGATCTAAACAAGTGTTCTAGTTATCT[A/G]AATAACTATTTTCTTCTGAGTGCCTTCTTTTGATA
24968_2145	LG1	64.8868	TGCCAACACTTTGTTTTTCTTCTCTGCAAGCTTG[C/T]TAGCAGTCTCTTCTATCACGGCATTATTAGCATTC
15603_1200	LG1	64.8946	TGTATATCCAACATCTGACATACTGCGTGACACA[A/G]TTTATTGAGAAAGAGCCCAACTTAGCCAGTACGGT
41980_90	LG1	64.9375	GCACTAGCAGCCCCAATTCGACGTCCTGCTCCCA[C/T]CTTTGGATTTATAAAGTAACCCATGGAATAAACCA
14901_239	LG1	65.0156	TGCGATCTTCATCCGCCTGCTCTCTGTGCCTAAG[G/T]TAGTTGTTTTTCCTCTTACAGCTGTTTTTCCAAAG
6491_400	LG1	65.1361	TTTCTCATGAAGATGTTCCTGAATCTGCTCCTGC[C/T]GGTGGATACTGCATGAGATACAAGTGGAAGAGATT
25660_2233	LG1	65.3864	TTATGCTTAGTGACAAATTGATTTTGAGGCCACA[C/T]AATGTTTTTGAGATAACCAAGACCATGTTGTTTGT
23465_478	LG1	65.5488	CGATGACAGGGAGTTCCAAGTTCAGTGTTATGAT[A/C]CAGTACTTAATTCTTCAGTAAACATAGCACGGAGG
6166_1850	LG1	65.6155	GGTTGATAGAGTACAAATGATGTTCGATTATGTT[A/G]CCATTTTACACAATCATGATTAAATATTACATAAG
39966_1925	LG1	65.6203	AATCAAATCTCAGTATGAAATTTCTATGTACTTT[C/T]GTTATGGTTTGTAGCTTCTGAGAAATAATACTCAT
41980_5573	LG1	65.6467	TAATGACGCTTGGGTGGTTAAGGTTAGTGAAAAG[A/G]TTGTAAAGGATTCTCAGGCTTATATGATGTACTAC
41980_2949	LG1	65.674	TTAATTTACAATTGCACATTCCTGCATCCCACGT[C/T]TTGGACGCCGTAGCAAAATCCTTGAATCATACACT
6166_5758	LG1	65.6949	TGTCTCCTGATCAGAAGCTTATTTGTGTAGTGGG[C/T]GACAATCCTGAAGGACTGGTAGTAGATGCCAACAC
14891_2099	LG1	66.0085	ACGAAGAACCCAGTAAAGAAACGCTGCAAAAGAT[C/T]GGAGAAGTCCCTGCTATTCAAGAGTTTGTTTTCCT
30817_669	LG1	66.5597	TCTAGAAATGTCTGGGATGGATTTTTTGTTAGGA[C/T]GTTTTGTTTGTTTAATCCACATTCCTGTATTTATG
37859_192	LG1	66.8923	TGCGTTTATTTTGTAATTTCAAATCAACAAACAT[C/T]CTTACTTTTAGATCCCATCGACTTTGAAGAGTGCA
6009_2085	LG1	66.994	TCTAATTTTTTATTGCCCTTTCGTTGTCAAATCC[C/T]TGGCTGCGTCCTTCTAAAATGTATTTGAAAAGTTC
11263_739	LG1	67.1679	CCCAACATACAACCGTGCCCTCCAGGCATACTAC[C/T]TGACAAGGTTGAGTCAGACACTAAAGCTTGTTCCA
15696_1450	LG1	67.2506	ACAGTTCGTTGAAGTGATGAAATTTGAATTGTGT[G/T]TTGTAGCATAATTTTACCGGAGTGGTTTTTCTATG
16727_5782	LG1	67.3694	TTATTGCACATTGCAGTAGGCAGTATCCATTGCA[C/T]GTACGAATTTCCATCCCAAAAGATATTAACCGTTT
11263_984	LG1	67.5368	ATCGTCTGGATGGTATTGTCTTCTTTGCTGATGA[C/T]GATAACATTTATACTCTTCGCCTTTTCGATGAACT
160_1011	LG1	68.0195	GTCTGCTAGCTGCTATTGTGTTTGGGATAAGGTC[A/G]ATTCTGTATCAGCTACTCATATCTAGGCTTGTCAA
23465_5433	LG1	68.0801	TATGTTTATTTCACCCATTGCACTATGAAAATAT[A/G]GATATGTTTGTAAAGGAATACTCTTTATATGCAGG
3248_573	LG1	68.4533	GGCCGTCTCTTCTTCTGCCTGTGGTGGAGCATCA[A/G]AAGGCGGTCACAATTAAGAACAATGTTAATTTGAA
27754_3031	LG1	68.5778	AGCAGTTTCCCTTTCTTTTTAATTTACCAGATTC[G/T]TAATGAAAAGGCTAAAAGATATTTAACTGGCATGC
17933_3486	LG1	68.7951	GATAACTTTGCACAGGAAAGGGGCATCTTTGCCT[C/T]TCAAGCATATCAACAAATTTCCTCAAGCAACCAAC
10045_483	LG1	69.0468	TAACGTAATCAGTCAATGTGACTGTATTAAGAGC[G/T]TTTATTTAGAATGTTAATCTTGAGTTTTGGAGGAA
26005_7195	LG1	69.067	TTACCAAAAAGTGAAATTCCAACAACTGACCAAT[A/G]CATGGTGTTTTCCAACAATCATAACATCATCAGCT
4540_7333	LG1	69.6095	CAGTCTACAGTGGCTACAGAACCCAAGATGTCTT[A/G]TTATGACATTTGATGATGGATTTATAAGAATTCTT
2218_399	LG1	69.881	ATCTAGGGTTTAGTTGCAGTTGTACAGTTTCTGG[A/G]AATTTCTGGAACATTTTAAAGATTGTAGTAATTGG
6009_3017	LG1	70.3295	TTACGTCTGAAGATTTGAATTGCTTGATTTAGGG[A/G]GCGCTTTGAAGGTTATTGTGGTAAAGCTCTGTATT
3058_1303	LG1	71.2574	TTTAAGCAACAAAGTAGGAATGATTCACATAACT[C/T]CACCTTTGTAGTGTAAGTTGTTGCTATTTTTTTCA
43933_1925	LG1	71.419	AGGCATCTCCATCTCACCCCCCATCATCTTTCCA[A/G]TGCCGCTTGCCTCACATGCTGCAATGGTAAATTCC
8865_1325	LG1	72.1912	CTAATGAAGGACTGTCCTTTGCTTATCAGTTACT[A/G]TACTTGTTGGATACTACTGGTTTTTATAATGCTGG
11247_3976	LG1	72.2222	GACGCAGATTGAAGAATAGAAATATGCAATTTGT[C/T]TAGTCCATTACCGCAGTTTGATTTGATTACTTCAC
1966_1621	LG1	72.4048	AGCTGCAGCTGTGATGCTCTCCTTGGCATGTCTT[A/G]GTTTCCGTGAGTATATTATTACATTGCATATTCAA
43933_1488	LG1	73.4178	GGTTCAAACTTTTAGATACCTCGTAAAAGAAAGG[A/C]TGATCTTCACCTATGCTCTACTTGTACAAATGGAA
19069_1266	LG1	73.5686	ACCTTGTTATAGAGATGAACCAGTCGCTGCCAGA[C/T]GCTGCTACACATGTAAATGACTGGGTCGGTGCTGC
15754_4215	LG1	73.6977	TTAATCGACACTTTAATCCCTATCTTAGGTTGAG[A/C]TCTCAATATCCCGACGGTGATGTCAAATACGATTC
1596_4874	LG1	74.1104	TAAAAGGGGAGTCTTTTGCGCAGAATGCAGACAC[C/T]GTTACCATCTGTAATCCGCAATGCGAGCAAGTTCT
25660_1191	LG1	74.1583	AACTCGAACTTATCCAAACTGTTTTGCGGCCATT[A/G]TAATGCTAAATTTGCCTCTTGCTATCACAAATTGG
2344_5098	LG1	74.4477	CTTTCCTCTTGCATTATTTTCTATGTAGTACTGC[A/G]TACATATTTTGTTCCATATACGCATCATGAATTTT
15754_1983	LG1	74.7024	GCCGATCAAAGCTGATGATGGCAACGACATGAAG[A/G]ATGTCAACCATCGAATGGTGCACAAGTTGATAGCA
11247_329	LG1	74.7059	CTGAAGAAGAGGTGGAGCTGCAGGCGGTTAAGAG[A/G]AAACGTGGGAGGCCCCGAAAAACTCTAATTGTAAA
11647_6277	LG1	75.35	GCCAGGCAGGATTCAAACTTGGGTCTGCGGACTA[C/T]ATCATGTTCTTTTTAGCTGATGCAAACTTGTGTTT
502_4896	LG1	75.4378	ACATTTTGCCAGCTTTACAACCGTGTAATGAACC[G/T]TGGATAGTTTGTGGAGATTTCAACTTTCCACTCAC
19069_1994	LG1	75.7062	TGCAATTAACATGGGTGTTTTACTCGGGATCACC[A/G]TTATGGTCTACGTGCAAGAGGAGTTTGGATGGAGT
34576_341	LG1	75.8141	ACTCAATCCTTCATCTCTCTTCACTGCAAGCACT[C/T]GACATCAGCGACAATAACTTTGTAGGAAAGTTTCC
34576_1040	LG1	76.1784	CACTAACTGGACCTCTGCCTTCTAGTTTAGGTCA[A/G]AATTCTTCATTACAATGGCTAGATGTCTCAAGTAA
1765_2195	LG1	76.3477	ATGCAGTTGATTATAACCATCGCAAAGAGCGGCA[C/T]TTGAATGGAACGGTACTGGAATCTTTTGTCCGACC
16089_290	LG1	76.3614	CCAAACTTTCCCATTCCACATCCAGACCCGGATT[C/T]AATAGCAGAGCAACTAACAGCAATAATCCACACCT
40382_3670	LG1	77.0744	ATCAACCGCAGCAAATGCTTTGAAATCGGTGACT[C/T]ATGTTATGAAATCGATGAAAACGATGCTCTTTTAA
2383_3175	LG1	77.0744	GACATGCAACATATTGATATTTACAGATACTTAA[C/T]CGTCTCTATGACAATGATATCATATCAGAAGATGC
40052_1855	LG1	77.9903	CGGGCCACGTGAATCCGGTAAGGGCCATGGATCC[A/G]GGTCTGGTTTATGATATCCACCCGGAAGACTACGT
15754_427	LG1	77.9903	CTAATGGTGGAAAGTGGACTGTTGCTACTAGCAG[A/G]AAGACTACCCTTGACACCATGTGGCTTGAAACGTT
5382_3350	LG1	78.9215	AGTTTGTTACCAACATCATAATACATGGCTTGCA[C/T]ATTCATGACTGCAGACCTACTGGAAATGCTATGGT
17933_3894	LG1	79.1788	AGCTGCATCGACTTGTTATTACGGATCTAATAGT[G/T]ATTTTCATTTTAGTCCTATTAGGTTATGGAAGAAT
43933_2698	LG1	80.1962	TGCTGTCACTGGTTTCGACTTCTTCCATAGTTTT[A/G]CGAAACGTGAATCTTGGTTGCATCTTGTGAGGGGC
34576_2198	LG1	80.6161	GAGCTGAGGCAGATAGCTCAAGTGATATCATAGG[A/G]GAAGTAAGCCTGCTAGGAAAGCTAAGACATAGAAA
12301_2544	LG1	81.158	GCATTCCAAACATTGAAGCTAGAAAAAGTGTCAG[A/G]TATAGCGAAAACTGGTTATAATATAGTAAAAGACG
34576_1895	LG1	81.4977	CAAAATCTTTACATGCCAAACACATAATAGCAGC[A/G]TGGCTGATAGGAACATCTTCACTGCTTTCAGTAGG
27443_3612	LG1	81.7589	GACCTGGAGATAAGTATAAGCATACAATGCTGTA[C/T]GAGTTTTGTTAAGTGAAGAAATCTGTGTTAGGAGG
4740_2469	LG1	83.7581	ATTAATCCGCTGATATCTCAGGAGCGGTTATGTA[C/T]ATTAAGAAGGAATTTGAATTAGAATCTGAACCAAC
37941_7520	LG1	84.4386	CCAATAACAAATTGAACAGATTTTTTTTACGACA[C/T]TTAGATAAATTGGATTTTAATTGTACATCATCTGC
3735_2061	LG1	84.996	CCATTCTATTTTTATTTCAATTATTCATAATTAG[C/T]TTACTGAGACCATTGTATTTTAGATGCGTGTTTCA
23072_5548	LG1	85.1818	AAGAAGGCTGTCACTTGCTTATGGTCAGATGATT[C/T]TGAAGGATGGTTTTTTCCATGCAGATCCACATCCT
24486_313	LG1	85.9688	TTTTCCAGTCGATCAAAGTTGGTAATATCATCTT[C/T]ATCATCAGTTAGTGTGAATCATCAAAGCAATGATC
40382_6662	LG1	86.4351	AATGTCAAACATTCTTAGGTATATATGCAAGTGG[A/G]AATTAGGATCCACTTCATGTTTTCAATCTTAATAC
26370_1741	LG1	86.4638	ATGGTGTATACACATATGTATTAAGCATGATGCC[A/C]GTAACTGTATTATAAGCAATTCATTATCGACTTAT
2408_1141	LG1	87.0652	TGGTCGAGCAGGAATGGTTGAAGAAGCTGGAGAC[A/G]TAGTGAAGAGAATGCCGATTGAACCGGATTTAGTA
33068_7532	LG1	87.5893	GAGGAACTGTGGTGGAGGCACCAACATGACGAGA[A/C]GTTGAGGTTGATCACCAGTTGAGAAAGAGTGAACG
2663_1632	LG1	87.8235	CCCTCAAGATGCACCATTTCCATATGAATGTTTA[C/T]TGTATGATGCTTGCTTAACTAATTGTTTGTGGTTC
5623_1512	LG1	87.8235	GGCCTAATCTTATTATGCTCGCTTCGGAGAGAAG[A/G]GTAAGTTATGTTTTATCAAGATTTTCTCATATTTT
25194_5767	LG1	89.6972	CCTCCTCGAATTCTCTACTTCCTCCTCTGCTAGA[G/T]ACTCATAAATCCAGTACTAGAAACAACCATGCGAC
6172_278	LG1	90.458	CTCCCTGGGAGGAAATCCTCACACCGGAGGCTGA[C/T]TTTGCACGTAAATCCTTAAATGAAGGAGAAGAAGT
23072_5912	LG1	91.6486	AAAGAATGTTTGATACTCAGCTTCCTCCAGGAGT[A/G]ACTTTGATGTCACCCTTTTCAGATGATTCTTCTTT
3894_5489	LG1	92.2487	CTCAAGTAAAGAAACTGAAAACTGAACATACTGC[A/C]CTGTCTGAAGAATCGCGTGAGGTGACATCAATCCT
2131_747	LG1	92.8894	TTAGTCAGCACGATCTTCACTATCCTGAGTTGAC[A/G]GTTAGAGAGACTATGGATTTTTCAGGTCGGTGTCT
38130_5113	LG1	93.2793	AATATTTTAACAGGGGGGTTTTCCCTCTTATCCG[G/T]CCGAAATGCGTACTCCTGTTGTTTGAGTTACTCCT
3767_471	LG1	93.4519	TTCAGAAACCTGTTTGGCAGAGTGGAGAAAACTA[C/T]ACATTGCAGCAGTTCGAGGCAAAAGCAAAGCAATT
37933_4821	LG1	93.9471	CCTCTATGATTATACCAATACTTAATAAAGAACC[A/G]TTAAAGTACACATGAAATTAATATTTGAGTTGCTT
3693_3855	LG1	95.1594	GCTCAGTTAATGACATGGAAGACAGCTGTAGCAA[A/G]CGTTCCTTATGGAGGTGCTAAAGGAGGCATTGGAT
6120_4289	LG1	95.5237	TTCAGAGATGGAAGATGAGTTTAGACATACAATT[A/G]AATCTTTTTACAGAGATGGAAGCAGAGTTTCAGAC
24648_3408	LG1	95.5537	AACTCGGATCATCACATTTTCGCTTGGATCCGAC[A/G]TATTGATCTGGTTATTTCAGTTGATCTGCCTTATA
6737_5290	LG1	96.0622	TTCTTTGGCCTTGCACACAACCGTCTTCCACGAT[C/T]ACACTAACCTCAGGTTTCTCCCCTCAACTACTACT
5909_1278	LG1	96.0962	GAAACTGGAAGGCGTGACCATGCCACGGCAGCAG[A/G]ATGAGTAAGTAGCAAGGTGAAAACGTGAAAGCAGG
5909_1532	LG1	96.54	CGAAATAGGAAATGTAATTAGCAGCGCGTCGGCT[C/T]GTAAGGTGGAAAGGTGACAACTCACGGTAGAGTGA
5909_1643	LG1	96.54	GTGTGCATGTGCACTAATAACGTGCACAGGAAAT[C/T]AGCTTTCTGGAAACCAAAAGGAGGAGTTAGCAGCA
17551_1232	LG1	97.4635	CAAAAATCAACTTTAAAATGTCATTCTTTGAGGG[A/G]CTGTTTAGATTCTCTTCTCTATTTGAAAACTAAAA
25011_1873	LG1	98.0011	GCCGTGGTCTCGTGGAGGAAGGTATTTCATTCTA[C/T]GAGCAGGTTAACAGCTTCATAAAACCTGATGGGTT
8364_5033	LG1	98.2171	AATGATGTTCTAATATCGTGCGTGTGTCATACTC[A/G]TTTACTTGGCCTTAATTGGATATATATAATTTTCT
31517_7135	LG1	98.5116	CAAACCCTGAGCAGCGCATAGCAAGTGACATACC[A/G]AAATTTTGTTCTGAACTGAGCGATCTTGTTCAAGA
19462_5490	LG1	98.9623	AACTGGGAAGGAGTTTAATTTGGGCCTTTGATAT[G/T]GGTTGTGTTCTTACGAGATGTGGATAAATTTGATG
20006_2847	LG1	100.074	ATAACCACTATCTATCACATAACCAATTGATGAT[A/G]TAATAAGTGGACTCTTAGTAGGTCAGGTGTTTTAA
13390_1570	LG1	100.471	AAGAAATCGGTTAAGGAAATCTGAAGTGGAGTTA[A/G]TTCTCCGAAAGCTTTTGCATTTCTTGAAGGCAGAT
20006_3575	LG1	101.074	TAAGATATTGTTTGTTATCTTGTAAATGTGGTTC[G/T]ACCTTACTTTGGTTTCCCTCTTACGTCGCACAATG
33926_403	LG1	101.16	ATTTGGAATTGTTTCAGCAGTTGCTCTTATCCAA[C/T]TGGTCAGAATTGAATGCAGAGTACCAGAGTACGGT
24648_1691	LG1	101.331	CGTATCAAATCACTCACAGTCATGGTTATCTGGA[C/T]TCAAGGGTGTCAAATTGTGATGTGATATTTTGTTT
13390_927	LG1	101.409	GCGATCACTATCGTGAAGCTGCAATTCTCTGCCC[A/G]ACTCACTATCGAGCTTTAAAGCTTTTAGGCAGTGC
24303_4489	LG1	102.009	CGAAGATTATAGGTGTCATAAGTTGAAGCGGACA[A/G]ATACAACTTTATTACTTTTAGAAATTCATCGATCC
43044_6642	LG1	102.301	GATTTGAGAAACTCAATTAAGTGGAAGACAAAGT[G/T]GTATTTTTGTACTCTGTTCTGATGGTGCAGGCAGC
8577_509	LG1	103.207	TAAAGATGACATCTTTGGCGATAATTGTACACCT[A/C]GGCGTAAATTTTTGGAAGACGTGAAGATTTTAGGT
103_136	LG1	103.225	ATCAGAAAAACCCTAATTAATTTTACGATTCGCA[A/C]TCCTTAATTTACTATTTGCAGTGAGCTCGGCATGC
13390_1919	LG1	103.672	GAAAGCGAGGAGATTTCCTATGATGAGTTTGTTA[A/G]TAAAATTGAGGATGAAGAACATGGGTTTGGTGTGA
11431_2223	LG1	103.695	ATTTATTCACTTCTTGCTAGCAGGTATTAGACCA[A/G]GTCCTTATTCAACACCAAGATTAGTTTCTGGGAAG
38159_471	LG1	103.852	TCTAATCAGTTCCAGCTGGATGCTAAAGTCAGTG[A/G]TCCATTAAACATAACATATAGTAAGGTTTTTGTGT
11431_2391	LG1	104.28	CCCTGTTGAAAAGCTTTATGGTGAACATGCCATT[C/T]TGCGGATCGATTCATCTCTACTTCTTGAACAATCA
39357_1491	LG1	104.866	ACTTTGGTTTTACTGCTATAATTTTTTTACGGTA[G/T]TAGGAAGAGTGAAATTGTATGTCTAGAGCAACACA
15901_840	LG1	105.204	CACGTGCGACTACTGGCTTCACTTCACGTTGGAA[G/T]TCTATAACCTCAAAGCTTGAACAGGTACTGCCTTG
11431_2108	LG1	105.29	CTTGCCTAGCAATGATATTAAGTGGAACTACAAA[A/C]GGCTTCAAAAGTATTTGGGTTAGAATTTTGTATCC
4353_1471	LG1	107.143	TGCTTTTATTTGTGAGCATGTACATAATTATTCC[A/C]TCGGTTTTATCTTACCTTTCAAAGTTTGAGCGACA
4330_1557	LG1	107.693	TCCACTTCGCCCCCAAAGGAATCCCCAAACTCTT[C/T]CTCGATGTACCCGACGAAACATTCATGGAACACCT
20080_2251	LG1	108.159	GACAGCAACTCAACTCCTCGTTGTGTTCTGATTC[G/T]TGTATGATATGTGAAAGTGTGCTATTCTGAATTTG
25549_7200	LG1	108.161	TGTTACCTCCCACGTCTTATATACAGTAAGTACT[A/G]CCGTGTATCTTCTTATGCATGCATTCCCTTTTTTA
24525_470	LG1	108.778	CTGGTCTTGGATCGGAATATATACTTGCTGGTTG[C/T]GGAGCTGATGAGCTTATTGACCTAATTATGAGATG
2336_1304	LG1	108.803	TGTGCACTGTTCCTTTAGGAGTGTTGAAGAAGGG[A/G]ACTATTAAGTTTGTGCCTGAATTGCCTCAGAAAAA
14909_424	LG1	108.955	CACATGGGATTTGCAGGTATCTAGTGAGCTAACA[A/G]GCGAGGATTCAAAAAAATTCCTTCGACTTCAAAAG
242_887	LG1	109.084	AGGTATTGATCCAAATCATCACAAGGGTGAACAC[A/G]TATATGTCCCTGTCACACAAAAGGGTTACTGGCAG
13268_75	LG1	109.837	AATTTTCTTCCCTTTTTCTCGTACCTTCTTACTG[A/G]GCAGTGAGATAGCCATTCCACGTTAAATATTTAAA
6717_126	LG1	110.254	TCCCTCTTATTCACGTTCTATTTCATTTCTGTTT[C/T]GAATCTGATCAATCCATCGAGTCGATTATATTCAG
34752_325	LG1	110.327	CATTGCCTTGGAGTGTTGCTCAATTGGGATGGGT[C/T]ATTGGTCCTATAGTGCTCATTGCTTGTGCGTATGT
6329_3401	LG1	110.327	CTTCCTACCAAATGGATTAACTATTTAATTAAAA[C/T]AAACATGTATTTTGTATTGAAGGCTACAAATGATG
15868_4138	LG1	110.487	GTTGGGATAATTCACAAAATATGGAAAATCTTAC[C/T]GCACAGATGGGTCATCTTTCTTCGGATAACAAGAA
21208_846	LG1	110.503	GCAAATGAAATGTGTGCCTCCTCTTTTCCTCTTT[C/T]CACATTCCCAGGCATATCTCTAATCCCAACAGATT
34817_983	LG1	110.804	TGCCTGAAGGAAAGCATTTGAGGTTTCCTGAGGA[A/G]GAAGAATAAGAATGACTGATAACTTGTGTCCCCCC
33902_187	LG1	110.89	AATGTCTTCTAACAACAACTGGTTATCCTTTTCG[C/T]TTTCTCCATATGAACTTCAGTCTTTGAATCCTTAC
39117_1232	LG1	111.097	TGCTAATGGCATTATCGAGCCATTATTGAATTCC[A/G]CGACCTCTCTGGGTTAATCGTTCATGGATCGTCTA
38545_1208	LG1	111.18	TAGAATGAAGGGTTTGTTTCCTGATAAATGGCAA[C/T]TGACCGGAACATTTGCAAGAGTTCACCATTCTGTT
10427_912	LG1	111.294	TGATGCAGCCACATTAGGATTTGTGGGTGAAGTG[G/T]CTAGTGTGAATCCTTCTATATTGAGACCGATAATT
19379_9967	LG1	111.375	TTTTTGGAGAGCGAAAGGGTTTGGTGTGGTGGGC[C/T]AGTTCTGTTATTTCTTTGAAGTAGTTTAAAGGCAA
37538_1602	LG1	111.871	TAGGACTGTGAATGTCAATTTTAAAACAACTCAA[C/T]GTGTAATCTCATTTTTGCATTATCCCTATCCCTGG
9693_406	LG1	111.896	CCACACCCTAAATCCATGGAATTCACGCTGCGAC[A/G]TTCTCTCCAACGACGGATTCGGCCGAAACTCCACC
41224_1848	LG1	111.932	ATCTTTCACCCATTTCAGTAACTGCCCAATATTT[G/T]TAACTGGAGAATGCGTTCTATGCTAACATTTTTCA
7612_1258	LG1	111.99	CGAGACCAGAATGTTGCTTTTCAGAAATGAATCC[A/G]ACTTCAGGAGTAAGAGTCTGAAAGACATTTGTTGC
10427_1463	LG1	112.123	ATCATGGAATATTGGCTGTGTTATTCCGATGTAT[C/T]TGATAAAATGTGGCATCACCTAGCTGGGATTGTGA
34342_1239	LG1	112.259	AAATGTTGCCAGGTAGCTTCATGAAGAATATCAT[A/G]TAACTATGCAATTGATTTCTGTCACTATCATTTGT
21098_1827	LG1	112.51	TGTAACGGCAGGACATAGCTCTAGCTGCTGTATC[A/G]ATGAGACCGATTTTTATTGGTCCTATAATGGAGAA
11431_2918	LG1	112.517	GGAAACCTTATATTGCAATTTTCAGATTGGGGGC[A/G]GTAAGTTCTTTGAAAAGGCTGGTGCTTTGCATCTT
44681_2247	LG1	112.757	CTGACAAACATCATATTTGAAGTTTAATTCTTTA[A/G]TAGCTTGTGTGAGCGAATCATCTAACTTGACAATA
3585_440	LG1	112.988	TGTTTCAATGGCCGCAAACATCTCGGGTGGTCAC[C/T]TGAACCCTGCAGTAACTCTAGGTCTTGCCATTGGA
31504_246	LG1	113.07	AGCGATTGACATCCAATCGGCGGGAGGCTTTAAG[C/T]CTATACCGAGACATAATCCGAGCCTCGAGGTACTT
19935_5215	LG1	113.101	ATTGCAAAGGCATCTGAAACCTTGCACAGGCTCA[A/G]ATCTTATACACATTCAAAAGTTTGCGTCTAGAAAT
43312_3680	LG1	113.147	AGGGAACAAGACGAAAGATGAAAGCTGGGGTTGA[A/G]TGTCAGGTCGAGGCTTATAAATAAATGCAAGGAGG
7032_68	LG1	113.253	TGGCAGCCAGTCGGCCGGAGCAGAAGTTTCGATC[C/T]CTCTTTGATATTTCGCCAGATTTCTTTGATTCCTG
18531_487	LG1	113.529	CAATTGATGGAACTTATGATGATAAAGTGAGACT[A/G]ATCCAAACATTGTTGTTCTATTGACCGTAACACAA
16470_3773	LG1	113.544	CGGTAATTTGATTGGAAGAACTATTTTACGATCT[C/T]TGTATATTTTCTTTGTAAACTATCGATAAGTGTCA
15840_359	LG1	113.692	GTACCCAGATGTTGAACTTTCGTTCGACTTTTTG[A/G]TTCAGACTTTATGCATGAATGATAAGATTACTGAA
20613_5607	LG1	113.776	TAGCTAAGTGTTTGTGCATTGTATGTGGCAAACT[G/T]AAACTTCCTTTGTTACTGTATCGACATGGATGTGT
36798_635	LG1	113.821	GGAAAAAAGTGGCAGAAAGCGACGTATTGACATT[A/G]ATCGAATTGCTGATGACCGAGCTGCTGAAGCTGGA
32311_381	LG1	113.935	AGAGTCATGTATGTATAATGTAACCAATGAACTT[G/T]TTTAATATCTTATGATTTCTTACAATGCCAAATGC
31618_2638	LG1	113.959	AGAACATAGCATCGAGCTACTTTGAGTTTCCCTT[G/T]GTTCTTTGATCTAAACTCCTATCGGTAACCCCTTT
13582_5739	LG1	113.985	TATTTCATTTGGGTGATATGGCTAAAGAGTTGGG[A/G]TGTTATGGACGACAACTGCCAAGAGGTAATAAGAT
15901_956	LG1	113.999	TGCTTAGAGCTATTACAGTCTATAACCACAACAA[C/T]ATCCGAATCAATAAAACTTGCTGAGAAATGCAGCA
3120_488	LG1	114.081	TGACAACACTTATTAGGAGGTATCAGTTTCTGGA[A/G]TTTCTCGATTTGTCCAAGTGTGCGGTGTTTCCGGA
16894_2582	LG1	114.153	AAATGAACATTCTACATTTGATTTTGGTATGATC[A/G]GTTTAAAATATCTAGTATATCGCTAATCATCCCAA
9628_3243	LG1	114.236	AAAGCTGGGTTGGAGTGGGACAGGAGGCAAGCAG[A/C]GAGAGGAAACTATACAGACATGCACTGGAAGAGAG
23773_478	LG1	114.285	TGTGTGAATGTAACTCGGAACCGTTAACCGTACA[C/T]GAAATCTTGATAATGAATAAAATAAGAACCCTTGG
1014_1887	LG1	114.471	TTAATGAAGGCCGCCACCTTAAGAAACGTCCTAC[C/T]GAGTTCCGAGTTGACCGAGTTTTACAGCCCTTTGA
15901_915	LG1	114.513	CTGATCTCTCCAGCCACCCCTGCTTTTCCAAAAA[C/T]GCCCTCTGCTTAGAGCTATTACAGTCTATAACCAC
28745_2512	LG1	114.563	GGTGGTTTCATCGAAAGGGACTTCCGATCATCAT[A/G]TTGTAAAGGTTGATATGATTGTAGACACCAATGTG
15901_1632	LG1	114.585	AAGAAAGACAAATTTTATATGAAGAAGGCATTGT[G/T]AAAGTCATGATAAACCTACTTGAGTTTGGAACCGT
28787_678	LG1	114.599	CGAGGGTGAAGCCAGTGGATCTGAAACGGAGTTG[A/G]CGGAGCTGGAGAAGTTTATAAACATGAAGAGGTCG
12931_2597	LG1	114.603	TAAGGCCACCTACACTTCTCGCCTCAATTTTCAT[A/C]TTTGATCATACAGAAGCCATTCAACTATATATATA
15954_6896	LG1	114.676	AGGAAGAAAGAACCCAGAAAAAAAAAAGAACTGG[A/G]AAAACACAATTTTCGCATCTTCTGTGCATAGAATA
22381_2358	LG1	114.705	TTTGCATTATACTTGGGTTCCACCTTTAGTGTTT[A/G]CATTATACATGTAATTATTCACCGATTTAAATGTC
28188_2708	LG1	114.713	GAATAGCATTGTCTATCGTAATTGCCGCACATAG[C/T]ACTTTAATACCTTAGCTATGGATTTTTACAAACTA
16687_1242	LG1	114.856	TCATAGAAAATAAAATAAAATGAACGCTATTGTT[C/T]AGTCGATACTGCTACAATTTACTGAATAACCGCAT
426_3838	LG1	114.856	CCCTAATCAAGTTCCGCGAAGGCGCATGGGTCCC[A/C]ATCCTCCTCGCCTTCCTCTTAATGACCATCATGTT
1943_2675	LG1	114.938	TCATCCATTCTGCATCACAAGATGGTTTATTTCC[A/C]CAACTATTACACGTTGCATCATTATCTGGGATACT
1528_2853	LG1	114.99	GTCTAAAGTACATAGAGCATATACGGATCAGGGC[A/G]TCCAAAATTTGTATATAGAACACCATGTGAGCAAT
4367_64	LG1	115.022	AAACCGAATACATTGCTTCCTAATCAGTAAACAA[C/T]ATAACAGCAATCTCAATTTTCATCACGTCAAATAC
5055_1009	LG1	115.084	TATCAGCTCAGGTTATTTGTTTTGTACTCTTGAC[C/T]GTTGTCGTTCATTTTAATAGTGCATGTTATTTCTT
15954_6957	LG1	115.084	CATAGAATAAGCTACCACTGCCCGAGTACAGAAA[A/C]ATGTAGCGTATCCTTCGCCAATAAGTACAGCTTTT
9917_3751	LG1	115.148	ATTTTAGTCATGGAATTGCACTTCTGAGCATTCG[C/T]GGTATCAGAAAATATCTTGGCATTGTTACAAACCC
5199_684	LG1	115.149	CCAGCCTGGTTTTGCTAGAGGTTTGAGTGATGGG[C/T]TCCCTAAGTTTGTTAAAGCCGAAGGTCCCATGGGG
10881_820	LG1	115.187	TTAATTTATCATAATGCTGCTATTTATGTTTTTT[A/G]CTTCAGTTTAATTGAACAGAAACCCTTCTTGCTAA
4353_1222	LG1	115.222	TTGCTTCCGATATATATTGGAGTCACTTGGGTTT[A/G]AGCAAGCTCTCATTAAGATGTCGTAGGATAGCGGT
16462_298	LG1	115.27	AAATTGAAAGAAAAAGCTGAGTTTAGAAACCCTG[A/G]TGAATTCTACTTCAAGATGATCAAAACTAGAGTGG
19379_9645	LG1	115.308	TAGTCAAAAAATAAAAGAACTATATAGAACCCTA[A/G]ATCGAATCCTAGGCATGTGATATCATCAGAATGGA
31518_1307	LG1	115.382	AGATACAGACAGAATCCACATTCCAGCATTTTTG[C/T]ATCTGCGATTTGCGCACAATCCATTTTTTGGCATC
754_7657	LG1	115.4	TAATAATATTATGTTCGGACAGGTGCAAGTTAAT[A/G]CCTGTAATTGCTGAAGTTGATAGAGTCCTCAGGCC
17890_2449	LG1	115.408	TATTTTCTGATTTAAACACTCCTTGATATCATTA[C/T]GCAACTTCCCAAAATTGTGATTAACACACAGATGA
16894_2631	LG1	115.568	GTATATCGCTAATCATCCCAATAGCATCTATATA[A/G]CTCACCACTCTCCATAATGTTTCACAAACCAAGTG
4805_2574	LG1	115.606	TTTTCCTTTTTGGGCTGCTGGTGCTGTTGCTATT[C/T]GTATTTTATGTACAATTCACTACTTCATAATGTTA
1075_5268	LG1	115.618	GCGCCTGTGCAAAACATGGGATGGAGACCTGATG[C/T]TCCTAGAAGTAATGGAGTTTAGTCCTTAAGCGCTT
115_4338	LG1	115.665	AGCTCTCTCAATTATTTGGGACCATCATGCATGC[A/G]TCTGAGGTAGTTCCATCGACAAGCACATTTAAAAT
15047_1719	LG1	115.715	AAATATGCATCTTACTCTACATTAGGTGATTAAT[A/G]TGATACATTGTAATTGACTGTAATCAACAGTTACT
6921_7640	LG1	115.729	TGCGCGGGGCTAACCTAGTTTGTTTTATTTATGG[A/G]CAGCATTTTTGAATAGATCAGTCATTCTTACTCCT
17329_350	LG1	115.756	ATCATGGAGCCGACGTGGCGGATGGGTATGCGTC[C/T]GAGGATTTCGTTGCAGGTTCTAGTTCTGGATCGAG
22475_2063	LG1	115.759	CAAAAAGATGATTGAGAAGTATGGAACCACACGT[C/T]TGGAAGTAGATATTGATGGTTCTCTATCTTACCCA
44576_3220	LG1	115.91	CTGGTGGGCATAACTGTTATGTGGTTCAAGCAGC[C/T]AGAATCGAATTTTATTAGAAGTTGGAGTAATCTAG
13313_4098	LG1	115.914	AGTTTTGTAGTGTCATTTTTTCCCCATTACAATG[A/G]CCAGTAAGTTTAGCATGTCTGAAAAACTCCTTGAA
14161_3117	LG1	115.944	GGCATGCTTCATCCAAACATCAAGGAAATTAGGT[G/T]GTGCTATTATTAGGTCAACCTCTGTAGAACATGTA
13263_3068	LG1	115.947	AATCTCAACTTTTGGTTCAAAATGATTGTTTTCA[A/G]CATCTTTATTGACTGTGTTGCGAAAAATATTGTAA
560_1141	LG1	115.952	GAAACACGAGAGGAAGACCGGTGTTTGGTGAAGG[A/G]CAATAAACAGTTACATACTTCACATTTTGCCAGAT
13582_439	LG1	115.952	CTATTGGTATTGAAAGCGGACAAGACTGGACTGC[C/T]GGATGAAATGGATAAATTGAAACAAATCTGGGTAG
16935_789	LG1	115.994	CATGCGCACATGATTACGTTGGAAGGATTTTTGA[A/C]AGAACTTATTCAGAATCTTAGATACAGTATGAGAA
44576_3296	LG1	116.075	AATTTGTTGAATAATTCCGCGTCCACGTTCTAGA[A/C]TCAAAAATATGATGATGTTCACAACAATAAGGCAA
34407_2944	LG1	116.155	GACATGCTTTGCATTTACAGTTTGGAAATAGCAT[A/G]TGGAGAGTGAAATTTGAAATAGTGAACACCTTTAC
15397_1210	LG1	116.16	TCTCATAGCAAGGTACAAGTTTTAGGCCGCTGCT[G/T]CTGACGATGATAATGCTGGTTTCGTGCATCAGTCA
40533_275	LG1	116.179	CATGCTCCTGTCCTCGTTCTCAGTAAGCTTCTGT[A/G]CCTATACGAGATTTTTTCTAGGGTTTTAGTTTTAT
1555_5404	LG1	116.184	AGCAGTCGGGAGTTGTGCATATCCTTGGAAATAC[C/T]ATAGTTAGAGCTAGAAGAGATTCTGGTTTTATTAA
6473_1175	LG1	116.205	TCATTCCTTTTTCATCATTTGCCAATGGAGGAGG[C/T]ATAAGCCTGGTTAAGAAACAGCTACTGGAGAACGT
26845_2692	LG1	116.232	AAATTCCTTATCACATCATAATTTTATCAAATAT[C/T]ATTTGAAACGTGACCCGAGCTTGTACAAAACTAAA
31518_7536	LG1	116.263	CGCCTACTGCAGCCAGGAGATCTGCACAATCAAG[A/G]CTGTCTTCATCGTACTCGAGAAATTATAAAAATAA
16361_114	LG1	116.33	TGATGTCTATTTCTAGCTTCGGTATATCAGTCGT[C/T]GTTGCCTTACTATCATGAAATTACTTTATTTTTGA
13199_7357	LG1	116.342	ACTGGGCCAAACTAAAAACCTCCACGTAGCAACA[A/G]TTCTCATATTGCTGGATGCAACAATGTAAGAGAAG
37376_2498	LG1	116.355	AGAGGAGGAGGAGGCAGAGAAATAGTGGAGTGCA[A/G]CGGAAAGTCAAGCGGACGTGGTGGGGTGTTAGAAG
27483_1179	LG1	116.36	TGCAAATATTTCAGTTCCGACCAAAAATGGCTGT[A/G]GTTGTAGCAGTCATGAGAAGACTAAAGGTATTGTG
13582_5804	LG1	116.369	AAGATGTGCGGTGGATGAAAATATACTCATTGCT[C/T]CTCTACATTAGGCGCGAGCTTCACATTTAATGCGC
4874_4509	LG1	116.398	ATGGTTACAAGATACTGTGTTTAGGGTGCGATGA[C/T]GATTACCTTGAGATTTACGATTCAGTAGTGGGCAC
17890_5052	LG1	116.414	TGTTAATTGGGTTCTGTATTTTGCTAAATCACCC[A/G]TTAACGACATTTTACTTTGTAGTATCCTTCTTTTG
33992_4209	LG1	116.447	CAATAAATATTGTGTCTATATACATGTATACTAC[A/G]TTTAAGTAATTATTGATTGTTACAGGCTGCTGACT
15840_1718	LG1	116.451	ATTGAATTTTGCTACCTACAATACTCTGATTAAT[A/G]GGTTGTCTGTAAAAGATACGAGCACTGCTTTGATG
4874_4662	LG1	116.472	GCAAGCTTTATTTTATGAGAGGTGATCCAGATGG[G/T]ATATTGTCTTATGATGTTATTGCTGATGTATGGGA
37376_3436	LG1	116.483	AGAATCAAATTAATGAATAGGCAAGAACACGACC[C/T]CTGAAAGATGCTCTCCTATCTGATGTATGCATTGG
19293_1832	LG1	116.581	GAGGCATCGACTTCCAAAATGTAGACCATGTACT[A/G]TTATTTGATTTCCCCAGGGATCCAAGTGAGTATGT
4877_1690	LG1	116.601	GTTTATCCCCAGGTGTTGTGACATATAATGTGAT[A/G]ATGAATGGTTACTCCAAGCTCGGGCAAATGAAGAA
9645_5592	LG1	116.61	TGATCAAAGATGAAATTGAGTTTTAATTGGGCTG[C/T]TGTTGCTACCTTATCTTTTGTTCGATCAAAGAACT
1469_2019	LG1	116.614	CCAATTTTTTAACAAAGATGGATAGCTTTCATGG[G/T]ACTTGTAATATGAGTTCAAATTGGTTATGCCACAT
8872_1758	LG1	116.659	CGCTTGGTGATGTCATTGCTGCTCTTGCCTCCAA[A/G]AATCCCCATATACCATATAGAAACTCGAAACTAAC
8375_240	LG1	116.717	CCAATGGCGATCGGGATTCGTCCATGGTCTCTCC[A/G]GAACCGTCCAAATCGAATCCCAGAAAGCGGTTCAA
44675_6183	LG1	116.734	ATGAAAACATATCAATATTCAGCCTAAACATGTT[A/G]AATTTCAAGTCTATTTACAAACCTCTCTCATTCAC
756_36	LG1	116.748	GGGGGGGTCGCTACCGCTCTTACGGCACTAAACA[G/T]CGCTCTAAGGAAAAAATTTCAACTCATTCAGTCAC
16462_3114	LG1	116.753	CATAAAAAGCCAAAATGCAGCTGATTCAGTTAAA[C/T]GCTTTCAGATAATTAAAACAGTGGTGCGTAGCGCG
69_2041	LG1	116.808	AGATTTTGGGCAGGAGAACAAAGAACAATCCTTG[C/T]CTAATTGGAGAACCTGGTGTTGGGAAAACAGCCAT
3155_1107	LG1	116.831	CTCCTAAAGTTGCCTTACCACAAGGCATGATGGT[G/T]CCTGTGAATTCTTTCAATACGTTGTTTCATTCACA
115_7129	LG1	116.846	AATACATCCAAAATTGTTAGTATTCGTGCATCCA[A/G]TATTGATTATACATCTTTTGACGCTGATCATAACA
8612_493	LG1	116.849	GCAGGGTATTCAATGAAATGAAGCAGCGGAATTT[A/G]TATACTTGGTCTGCTATGATCGGTGGATATTCTAG
14803_934	LG1	116.874	TTCCAGATCCAACCACCTCAGTTGCAGCTACAGC[A/C]GTACTGATCCAAACAACAAGCCTGATGTACAGTGT
15358_125	LG1	116.904	AGAAGCGTCAATGTCATACCAGCAATGGGAGTGT[A/C]GTGAGAAGCCCTAGTTTTGTGGAACAGGAATATGC
16470_4817	LG1	116.931	GTGTCGCATTGGGATGGGCAGAGAGCACTGAAAG[A/G]GGTCAATTTGCTCTATTGATGTGTCGTGTGTGAGG
12148_5677	LG1	116.985	ACCCCGATTCTTATCCGTTGAAGTTTAACGTTAG[C/T]ATTGTTGTTGCGTTTGTGTTCCTCCTGTTGAGTTT
115_6821	LG1	117.017	TCTGCAAGTGGGAGAATTGATAAATATGCTTATT[C/T]TGATAACCCTGAGCCATCCATACAGCTTAAATTTG
14990_5764	LG1	117.034	TGTCACCCGATGAGAAGTATAAAGCCAAGATATG[C/T]ATAGATGTTATTGTTCAAAGACTAGGTGATGCCGC
10881_3223	LG1	117.047	GGAAATATCGAAAAGCTTTGCGATACCTAGATGC[C/T]TGTTGGGATCAAAAAGAGATTGATGAAGAAAAGAG
2599_2706	LG1	117.062	CTCGTCCACAAGTACATGGCCATGACATTAATTG[C/T]GTAACTATTATCACTGGAAGTGGAAACCACAAGTT
9658_5493	LG1	117.112	TTATTCTCTCATTAGAAAGCATATGCAAAAATCC[A/C]CTGAATTTCTTAAATTATGACGAGCAATGTGGAAG
18200_2580	LG1	117.117	CGTCCCTCCTGCCATAGTCAGACACAACCACTCT[A/G]CGACTCAGTCAAAGCCAATTGGATGTCAGACTGCT
13350_2765	LG1	117.123	ATATTGCTGCTTTGAAGAAGAGAAAGCTTATTAC[C/T]CTCCAGTAGCCATCTCGTCATAATATCATCATTGG
1963_95	LG1	117.158	CAAACATCAAATGGGCCAACTGCCATCAGCAACG[A/C]TATAATCCCTGACATCTTCTCCCTCTTCCCCGACT
13565_1319	LG1	117.173	CAGCTACAAAGTATGCTAGGTTTTCTTCCATTCC[A/G]GTTCCAATGCAACGGCTGATGGTTTCTATGCTCAC
16462_1160	LG1	117.24	TTGCTTTTCCCATTCCATTGGTTTACCTTTATAG[C/T]CCTTCGATATTAATTTCCCGTTGCAATATAGAATT
8612_1360	LG1	117.245	GGAACTCAATGATCGGAGGATATTCCCAAGCAGG[G/T]TATTGTAGTAAAGCAAATGAACTCTTTTTTGAAAT
17083_3270	LG1	117.258	TCACTGGAAAGGATGGCAATGATAAGCTTGATGT[C/T]AGAGTTCCTGTAAGTTTATTTTATACCATCTTCCC
16462_4273	LG1	117.282	AGAACATATAATTTCAGAGTGATCTTGGATTGAC[C/T]CGCTTTAGACTTTAATTGAGATCTTAACATCTCAG
3803_133	LG1	117.298	TCAGTTCAACACAGAAACAAATCTGAAATCCCAG[C/T]TTTGCGTAATGATTTCTTCGTGCTCGAATCACGAG
5146_2302	LG1	117.299	CAAGTGTAATACAGTTAGTGGGTAATTTCCATGC[C/T]ATACGGATATTTTCTTCATATTATAACCTCAATTC
7675_2497	LG1	117.312	CTTTACACGAAAAAGCTAAATCTTCTGGTGTGTC[A/G]GCTATAACAACTGCTGGAATTTATCCTGGAGTGAG
7612_1493	LG1	117.347	TAGATTTTTGTGTTTGCTTTTTTCTTTTAAGCTC[G/T]TACTGTTATAAGCTCCATTGAACCTAGGTGACTGT
4443_4643	LG1	117.351	TGGATTCACAGACACGTGCAGCTCAGGCAGTATC[C/T]GTCGAAAGACGAACTGAACAGCTTCTACTCAAGGG
33992_4055	LG1	117.372	TGTAAGCGCATGTTAACCTGTATTTTAGAGCACG[A/G]TAGACGTTTTGGAATGGTTAGGTATTTTTCGTGGA
44476_141	LG1	117.399	ATCTGTAGCTATATTGAGAACAACAGCCTTGCTC[A/G]GACACTTCTCGGTAATTGTATATGTTTCATCTTTG
2990_387	LG1	117.427	GTGTTACCACAGATAACTCAATTGAAATCGAGAG[C/T]GAAGATATTCTAATAGAAATGGAGAGACTTCTTAA
35644_990	LG1	117.47	ACATATTGCTCTTTTACATTTTACTGTGTTGAGG[C/T]TTATACCATTTCTGGGCATACATTTACAATACCGT
7612_1526	LG1	117.47	CTTACTGTTATAAGCTCCATTGAACCTAGGTGAC[C/T]GTATTCACTAAGAAGCATGGCGTCATTCGAGCTGA
3155_1215	LG1	117.527	CTATGGCTTCAGACGTATTGAGAGGTTATTGGGC[C/T]CAGCGGATTTTATGGGAAATTAATGGATACGTGGC
10939_1440	LG1	117.542	CCACTATACTGTGGGAAGCGCTTACTGGAGACCT[C/T]ATTGAATTGGGTGCTGCCACTGAAGTTTTATGCTC
44062_467	LG1	117.545	GGAAAATGGCTTTTTGCTAATGGTTCTCGGTCAC[G/T]GCCAGATTTCAACTTTGACGAGTGGAACTACGATG
8266_1482	LG1	117.545	TGTTGATGGATTTCTTGGGTGATAGTAATGTGGC[A/G]TCTGCAATTGACGTGGTTCTGTTTGTTCGTGAGAT
30032_254	LG1	117.567	ATTAGGGAATTTTAAGATTTATAGCTAAATGGCG[A/G]TCGAGAAAGATTCGTACACCGTCGAGCAGCTAGTC
34407_3799	LG1	117.575	ATTAAAGCAATATGCATAGAGTAAAGAGGATTAA[C/T]CTTAGAATATCAAAAACAGCCAGCACGTGCCTTCG
8266_1225	LG1	117.575	CATGATTGAGCTGGTAATGGATGTTTTGAGGGCA[C/T]TGTCAAGCCCGAATTTGGATATTAGGAGAAAGACC
9077_2184	LG1	117.596	CACTGCTCTTTTCAGCCACATGAAAAACATGGAT[A/C]GACGTGGTTGTCACCGTTCAGCGTTAGAAGTTTGC
10490_2758	LG1	117.597	TTAGTAATGGTGTTGTGCCTGATGTTGTGAATAC[C/T]ATATTTAGTGCAGATAAAAAAGAAATAGCTGCACC
11004_380	LG1	117.604	TTTTAACGAAATGGGAAACCATAAAGATTTGCTT[C/T]TTGAGGCTGTTAACGATGCACTTTCGGAATATTCA
19379_742	LG1	117.613	CCCCGTGGAGAGTATTATACCTAATAAAGTTGCT[A/G]TTGTATAGCAGTGGTCAACTATCCGGTAGTAACCA
4874_4626	LG1	117.619	ACTTATATCACAAGTCTCAGGCAGTGACCATAGG[C/T]AGCAAGCTTTATTTTATGAGAGGTGATCCAGATGG
19450_1197	LG1	117.626	ATATTTAATTTACTTTGCGGACAGTTGTGTTTCT[C/T]TGCAGCAGTTATCGCATATACATGGACAGTGGAGC
44576_3359	LG1	117.656	AAGGCAAAGGACCGGAGAGATTCTAAGCAAATTC[C/T]TAGAGCGATTTAATGCTGCAGTAACTTCCGTGGAT
13313_2977	LG1	117.7	GAAATGTTATCATTGTTGAAGCCTAACATATTGT[A/C]GGGCTCCAGTGAATTCCCATGTAGAAAATCTTCAA
15196_1185	LG1	117.718	ACTATCATTCTTCGTATTTGTTATGAATTAGAGG[C/T]GTTGGACAAGATGGGTAGATCCGTTCATGGTTTTA
4877_1405	LG1	117.724	CTCTAATTGATGGTTGTTGCAAAGAGGGCGATCT[A/G]GAAATGGCTATTGAGATCAAAAGAATGATGGTGAG
16470_2410	LG1	117.725	TAACAAGCAAATAAGAAGATAAATTCACTCCCTA[A/G]ATGTGGATGAAACAATCAGTTTTGAAATATGAATT
14025_784	LG1	117.743	CATATTACCCCCTAGGTTCCAGTATGGGCACTTC[A/G]TACGTTCCTTATTGTTTCAGCATTAGTCTTTCTAT
30241_1160	LG1	117.746	GAGAATATGTGGTGGGGGCTATAGGGGTGCTGCA[G/T]TGTTTGTAGTGCTGCCGGTCATCTCTCTCTGAAAA
16462_6883	LG1	117.806	ATTGGCTGTAGGCGCATAGTTTTAGGTATGGCTG[A/G]TGGTATCAAATCAAATCCATCCTGATATAGGACAA
1620_1207	LG1	117.815	TTGCTCATCATCTTCAGGAAAGTATGCCAAAGAC[A/G]AAAGCAACCATTATAACTTGTGATCCCTTAAAGGA
1941_2077	LG1	117.828	TATTAACATGCCAGAGTGGCAGTTTTCTAAAATC[A/G]TTCATGGTGCAAAGATCAAATTTACAGAACACTCG
18286_2242	LG1	117.836	GATGCATTAGTTTTAATATATTAATCGATGATAA[C/T]GATACGAGTCATGCTGAGATATTTGGTTTGTCAGT
1075_4954	LG1	117.86	ATAACATGTACCAAAATACAATACCCCCCTTGCC[C/T]TTCCCTTCACCGATGCAACTGGGATTTATGCAGCA
42041_144	LG1	117.876	CTGCTGCTGTTCTCTGGAATATCTTCGTGAGTTG[C/T]TTGCACTATTTATTAAGTTTGTTTTGTTATAGATC
97_3028	LG1	117.901	GTCACTGAACCAGAAATCAGCAATTCTGTATCTG[A/G]GGCTTCATCTGAAGAAATCAGCAATTCTGTATCTG
7809_341	LG1	117.943	AGAAAACCCTAAAGGTAATTTAATGAATTGTTAA[G/T]TCTTCAAAGATCTTTTTGCCGCTTATTTTTCATAT
33992_3341	LG1	117.952	CCTACAGGACATCGAGAACGTGGGGAGAAAGCGG[C/T]GGAGAGAAATTCATTGATTTTCACGCTTAAACGGA
6656_3364	LG1	117.99	TTGTGCACAATGGAGGTTCAGATCATCATATTAG[C/T]GTAAACGGGTACAAAAAGCATCCATATATAAATGT
8612_77	LG1	117.995	GCACAAAAAAAGGAAAAATAGCTTCATTATAGTT[A/G]CTGCAATGGAGCGTTCCCTCATAATCAAACCTAAA
923_1729	LG1	118.004	CCCCCTTCAAGCTTTTAAAGTCAAAGAGACTTGG[C/T]GTTATTCTCACTTATGCTACTTATAAATCAGAACT
13794_1348	LG1	118.02	TCTGGCGCTCAGTCCGAGTTGCTTAATGAAACTA[A/G]TACTCAAAATGGAGCATGGTCAACACAAGCTTCTG
38843_1462	LG1	118.052	CTCAATTTCTGTTTGGGTCCAAAAAGCCAAGACA[G/T]TCACAATTCCAAAAGTTCCAGTTTCAAAGGTAACA
42855_631	LG1	118.095	ACAAATATAGGCCGAGGTTCTTGAGGGAGTTCAT[C/T]TGTAACAGGGCACAAGTCGATGAGCTAGAAGAGAT
7465_4247	LG1	118.095	AGAAACATTTTAAATAAAGGTGATTGAGTAGGAG[A/G]AGACTGGTTTTGGATTAAGAGCACTTTTTTTAGGA
33607_3267	LG1	118.113	TGGCTTGCTTCTGTTCTACACTTCCTTCTCAAAC[A/G]CATTCTATGTTTGCAACCCTACTACAAAAAAAGTA
10676_3882	LG1	118.124	GTAGTTTGCAATTATGCTTGTTAGGTCATTATAT[A/G]GTGATTTGCAGCCCTTATAAAGAATATTAGTGTAT
43634_1417	LG1	118.128	TTTTCTTCTTTGGTAGCTGTTATCGTTTGACAGT[A/G]TGATACTTATAGTTTTACGATTTATCGATTTCATA
2576_91	LG1	118.132	GGAGTCTCTTTCTTCGCTGCAAAAACCCTGATTC[A/G]CGATTTTCTGACCCAGAGCCAATTTCTTTCTCAAA
42855_307	LG1	118.139	TAAACAGCAGTCCCGGCCACGAAAGCGTAGCTTC[A/G]TCTGCCAAATCGTCTTCTTCGTCCGTTTTCATGAT
19450_3977	LG1	118.146	AATAAAAATGTCAAGACAGGACCTGCGTGTTAAC[C/T]GGTTTAGGCGAATGTAGAGCAAAAACAGAATGTGA
7487_786	LG1	118.168	TGGTTCTTGATAATGTGTATAATGAGAATGGAAA[C/T]TGGGAAGAATTTAGCAACATGCTAGAAGGAGCGAG
33607_3971	LG1	118.171	ACAAAACATATGGAAAATTGCTTGTCTGGAGTAT[A/G]TGAACAGTGATAGTAGAATGCTTTGTTGATCAGTG
29820_228	LG1	118.185	GAGTTTCGCCTGCTATCGTCAGGCATTTGTTTTA[C/T]AGTCCAATCAGAATTGTCGGGTATGAAAAAATTCG
13794_3196	LG1	118.189	CAGAAGATTTCAAAACAGATCAGGAACACTGGAA[C/T]ACTGTTGTTGGAAAGACCTACTTGACCGGAATGGG
43965_2555	LG1	118.203	GATATTGCAATGATTCCTACAGCCGAAATGCTCA[A/G]TTGATGCCTGTAGGATTTCACAGGTTTGCACTGAT
97_1819	LG1	118.216	CCAGTAAAGGACGAGCTTCTGATTCCAGGTGCTT[C/T]ATTTACTGGAAAAGTCAGATCAATTCAGCCTTTTG
16_45	LG1	118.225	ATAGCTCTCACACACGCCTCCACACCCTTGAGTT[C/T]TGTCTCCACCACCGAAAATCCACAACCCAATGGCG
3120_5394	LG1	118.229	CCAGCATCACAGATAATGGGCTTGCTCATATTGG[C/T]TCAAACTGCCATAACCTTATAGAACTTGATTTTTA
11873_118	LG1	118.234	GAAAAACAAATGGGTTCCATGGAGTCGCCAGAAC[A/C]GGAGAACGGCACAGTAAATTATAACGGCGGGGGCG
17992_1298	LG1	118.236	CTAATGAGTTACGATCAATGCCATCTTATCAACA[C/T]GACTGCTGTATTGTGAATCCAAACGACATTATGAT
37376_1581	LG1	118.243	CTCAAAATGTATTGGGGGAAAGCAAGACAAGACA[C/T]GGTTAGGAGACACTTCAATAAGAACCTTGACATAC
8640_142	LG1	118.27	ACAACCGTCGCCGAGCTGTTGGTCGCTACGTCTC[C/T]GACTACCTCTTTTCATCATTCCGATCCCAAACATT
28136_1958	LG1	118.286	GAAGACATCCTTTGAACAAATCCAATTCTTCCAC[A/G]AGCTGGTTAACCGTGTCAGCAAGCAGTTGCGTGGT
1194_1310	LG1	118.294	TTCCCGGTCAGAAGGCATATGCATACTTTTACCC[A/C]CCTACGAATCTTAATTATCATGCCAGCCTAGATGA
3155_1458	LG1	118.338	AAGGATTTTGGACTGAGCTAGACGTGAAATTTAC[A/G]GTTGCTTGGTTAGAAGATTTGTTGTCAGTTGGGTA
24303_3719	LG1	118.355	TATAAACCTGCTGAACTAAAACTAGCTTAACATA[C/T]TAGAATCAGTGTCAAAATTAAATCAATCAAAGCAA
28188_8464	LG1	118.376	CAACGTTTTCAAAATGCTAATTATTGTATGCTTG[A/G]CCCGATCTCTAATTCGAGTGTGTAAAATGAATGTA
4145_9407	LG1	118.381	TAAAAATCCATTCAATGGCCAGCCATTTAAGGTG[A/G]GTCAACTCTTTCCACCATCAAACAGCGCTCCATCT
1941_4163	LG1	118.401	AAGATGTCTCTGCCACTGACAACATAAATCAAGT[C/T]CTTTAATATTTGTACAATGACATCACCACGTCCTG
11004_900	LG1	118.437	GATATGAGTTGTGAAGTTATGCCTGATTCTAGAG[A/G]GAAAGCTATCAAAGTTGATTCGAGTGCATCAAATA
7267_91	LG1	118.458	GAAACAACCAGATCTCTTCTTCCTCAACCTGTAT[C/T]TCCGAAGCAATTGTACTGCCGAAACCATATTTCAC
27746_3408	LG1	118.458	CTTTGCTAAAATACCTGCTGTTCCTGGTGAACGT[C/T]TGGAAGTAGATTCTATTCATAGGTGCCGAAGATTG
12148_5726	LG1	118.465	TGTGTTCCTCCTGTTGAGTTTGATGGGTTCGCTG[C/T]TCGTTGTTACTTGGTATAGGTTTCGGGTTCCTAGA
1941_291	LG1	118.465	CCAGTTACCCACTGAGTTCCTATCAGTTAGCTAA[A/G]AAATCCCTAGTTTGTAATCGACCAATTTCATTGAT
6170_4511	LG1	118.467	AACCTTCAACCCAATATCTAGAGGAAAATACGAC[A/G]TATACACAGTATGATTTTTGTTGCAGCAATTTGTT
1636_2292	LG1	118.472	ACAGCCTACAGTTAAATCATTGAGGGTTGTGGTA[C/T]CGCCATATTGTGATTTGAACCCGCAATCTTTATGC
30778_8383	LG1	118.474	TCACTTGATGTTTTGAGCTTTTGTATTTGGTGAT[A/G]TGGTTGTAGGATTGCTTGGATTTTGTTTCTGTTCT
24333_3566	LG1	118.503	ATCCTGAAGTCAGTATTTGCATAATACGAGTTTT[A/C]GTATCACATTCGATCATTCAGGGATCGGTATTATT
44675_6677	LG1	118.515	CCCGCTACTTGCCGGAACCTATACGAGTTGGTCG[A/G]AGTCTCATATTTCTGATTGGGAGCTTACACCTTGA
3544_69	LG1	118.518	GAAAATAGGAGCTCCTTCTCTTCCATTTTCTCTG[A/G]ATATCTTGCCATAAAGAATCTATATGTACTTAATA
33797_1829	LG1	118.52	GCCGGGAAGATTTGAAGAAGCTATGTGGTGGTAA[C/T]TGTCCTGAGTGGATTTCATTTCCTGCATTTGAACA
11004_679	LG1	118.526	AAGCGTTTTGCGGCTTAAAGGGTAATAACGAGCT[A/G]TGTTCTATGTGCGAGTCTACTGTGTATCTTACAGA
37376_2369	LG1	118.53	ATGAAGGTGGTTGGCATCACGGTGGGGTTTAGGT[G/T]GGTGAGTTGGAGCTGACATGGTAATGGACATCAGA
4403_1586	LG1	118.532	TCACATATTGGAATTTTATTCAACTTTATTGTCA[A/G]TTGCTTAGTATCTATTACATGTGGAAATCTTATTT
1933_774	LG1	118.544	GCTTTGTGGACGTAGGACAGTGTGATACACAGGT[A/G]TCTGTTGTTAGTTTTGAGAAAGACGGAATGAGGGT
18200_2697	LG1	118.558	TCGAATTTTCATGGGACCTTGAATTTTAGGGTTC[G/T]GTTTTAGGCTTTGGATCTGTTGTATTTGGAAGGAA
1075_1841	LG1	118.565	CTATCTTTCATATTACCTGGTAAAAGTACAAATG[C/T]GTGCTGTCTTTTTTGCCAAGTTAGCCTAAAAAAGG
6177_1970	LG1	118.576	GTCTGATAAGTGGAGAAAACCTCTTGCTAAATTT[C/T]TGCGGCAGCCACATTTTATTGTATGGGATAATAGT
15499_845	LG1	118.602	TGTAGGACTATAATGCAGGATTATCTCTGTATGG[C/T]GACAAAGTAAAACCTAAGACATTTGCAGCCCGTTT
32480_103	LG1	118.61	TTTCTATAAGAATCCGCCGTCTCCAAGCGCTTCT[A/G]CTCCTTTCTTTCAAATAAGCTGCCTTTTCGTTCCT
28148_1448	LG1	118.612	CGCTCAAAGCAAAAGACAGTTCTATAGAGGCTGC[A/G]TCATTATAGGTACAATCGACTACATATTTGGTGAC
3439_4030	LG1	118.622	GCTTCATTGACAATTACTGGAACAGAATGTCCCA[A/C]AATATGGCAGCTTGCATCGCTGTAGAGGCTATATC
34444_2650	LG1	118.623	CGACTCAACTACTAACATTTTCTTCCCGGTCAGG[G/T]TGGGCGAACTGATATAGATATGGAGAATAACAGAG
13313_2079	LG1	118.658	TTTGGCAATGTTCCTAACAAACCCCTAAGAGTTG[A/G]TTGTGCGGTAAGACGTCAAACGATAAAATTGCGTT
5175_2974	LG1	118.669	GTGGCTGTGGGCTTAATTTAATTGGTGGAAATCG[C/T]TTAGTGCTCTTTGATCCAGATTGGAATCCTGCAAA
6170_2484	LG1	118.678	GAACTGATTTGTCTATATCGTTTTAGGTTGTTGC[A/G]ATTAAGCAATTGAATAGGAATGGAGTTCAAGGAAG
4451_981	LG1	118.688	AATCCAAAGAAATCAGAGATTCAGAGTTGAAAAA[A/G]GTGAAAAATGAGGTTGATTCTCACAATAAAGGAAA
12631_2657	LG1	118.7	GGGGGTTAAAAACTTGATGAGTATGCACTCCTTG[C/T]TGTGCTGGGTGCCTTTAGCAATATTGGTGGAGGAG
39832_1114	LG1	118.712	TGTGTTCGACGTACCTCTGTCTCACCATCTCGGT[A/G]TACCTCTGATGATAGGACAGTTTGAAATAACCGTA
32170_520	LG1	118.716	CTCAGGCTCATCAGCGCCGTGGCTCTGAGCAACA[A/G]ATGATGGTTAATGCTGTTAGAATTGATGTCGAGCA
29368_1827	LG1	118.747	GAGGAACAATTGCCTACGCAGTGCGAGCAGATCG[A/G]AAACTTAGCAAATTTTGCGCTGCATTGTCTGTCTA
5955_486	LG1	118.747	TAGTATGTTCAAACTATAGTATGATTAATGCCGT[A/G]GAAAGTAATATCAGTATTCTGCACAATAGGAACAT
16470_3912	LG1	118.773	ACTGATAAGAACTATCAATTAATGGATTGACCAA[A/G]GGAAGAAGGGTTATTTTTGCTGAAAGAGGTTTGTT
31917_133	LG1	118.779	ATCGACCTCGCACTGCATATCGGCCTCCCTAACA[A/G]TAATCCCCCATCTTCCATTTCAAGCCAAACCTCAT
3297_3130	LG1	118.782	TATGGCAATTCTGGATTTTCCTTAAATATGGGAA[A/G]AGGAAACATGATAAGATTGAGACGTGGATTTGCAC
23205_648	LG1	118.795	CACCAATTTTGGTTTATACTGTAAGTTCTGTCCT[A/G]TAGTAACATGCACCGGTTAGAAACCTGTGTGATAT
7686_5348	LG1	118.801	GCATACCAATTCATCATCTTTAGGGACAAGTCCT[A/G]CAAGGTTATCTGACTTTACCGGGTCCTTAGTTACG
35004_178	LG1	118.811	CTCGATGCTTGCTTATTGGTGCTAACGGATCTGG[A/C]AAAACCACGTTGTTAAAGATATTAGCAGGAAAGCA
3771_189	LG1	118.82	AGAAGGATTTGATAAAGCTAGAAAGAGAATCAGT[C/T]ATTCCTATCATGAAACCTAAGCTCATTATGAAATT
8612_553	LG1	118.822	GATATTCTAGAGAGCAAAAATGGGAGTGTGTTGT[G/T]GATTTATTTTATGATATGATGAATGAAGGGTTTGT
6170_4640	LG1	118.825	CTGTTGTCTGTCGAGATTGTTGTTATGAATGTGT[A/G]TATTCCTTGTTCAACTATACATTTATCATCTGGCA
3155_329	LG1	118.926	TTTTCTTGCCTAGTTTAGGCGATACTGCTGCTCT[A/C]TTATGTTTCGAGAAATCCCATTCCGGTTCCTCTTC
16068_1298	LG1	118.937	CAAGAAGATACACCAACCGCATATCCCTCTTCCT[C/T]TTCGTCGTCCACCTCATAATAGCAGCAACAGCAAT
6829_1631	LG1	118.955	TTCCTTCTTGGAATGCCGAGCGCCTCTCACGCAC[A/G]ATACCTAATTCGACCTTTGAAGTCATTAAGAATTG
43634_3568	LG1	118.986	ATCGGAGTTGGAGATTTATTTTTCATTCAATGGT[A/G]TAACGATTTCATTCCTTTACATGAAGTCAATAATC
15622_5090	LG1	118.996	GTATGAGCACTCAAATCATTTATATAGCTTTTTC[A/G]GTTGTCTTCATCTAAAAATCCACATCCATGGCGTT
24462_2740	LG1	119.002	CAACAACCACGTCTTTGTATGGCTGATGACTAAT[C/T]GTGTTAAAATATAATAAGCGTCTTGGTAACTTTAT
25479_41	LG1	119.002	CAGTCATTCTCTCTCTATTTGGATTAATTATACT[G/T]TGATCTGATATTTTTCTCTCACATTTGAATTTTTG
27455_3370	LG1	119.002	GCGTTCTTGCTAACAAAGGGTGGGACATAACACA[A/G]GAAATAATAAATAAGGTCTCTGCTGTCTTCCCAGG
3258_1630	LG1	119.029	AGTACAAACTCATTATGCAATATTAGTGTTAGTT[C/T]TACCTGGAGAAGCTTCTAGAGTATGGAGCTACCAT
6473_957	LG1	119.041	CGATGCTTCTGTGGGGAGTGCACAGCAAAGAAAT[A/G]TTATCCTGAGACCATTATTACGTGACAAATGGTGT
23351_6409	LG1	119.053	TTTTGGAGGTGCAATTATTAGTGGTTGCGAAGTC[C/T]AATGGAAATGCAAATTCAAGTGTACGGTTCTTTGG
33992_2392	LG1	119.056	ATATTGAGATCTGAAGCAAAGGTTTTGGGATAAG[A/G]TTCCATACTTAGTTATGCATTTTTGTTTTCTATTA
8693_6356	LG1	119.075	TAGCTGCTCAAGAAGCTGAAAGAGCCAAGTTCAT[C/T]GTTGAAAAAGCGGAACAAGATAAGAAAAGTGCTGT
7764_2760	LG1	119.093	CCTAACTGGGGATTTTTGTTGTTGTTATCTGCGT[C/T]TTGTACTCGAGTATGTTAATTTGACATTTACTTTC
18721_5486	LG1	119.105	AAACAAGGAGGTGCTACCATTGCCAGATTTGGGT[G/T]ATGGAGATTTTGCCGATGTGGAACAATTGATGGCT
15196_457	LG1	119.146	TGTGGAATACCTTGATGCGAGCGTTTGTCAATAA[C/T]GCTATGTATTCTCAAGCTTTAAACAAGTACACTGA
97_3065	LG1	119.146	CTTCATCTGAAGAAATCAGCAATTCTGTATCTGA[A/G]GCTTCATCTGAAGAAATAGCCGAACCAGTAATCAG
5734_1755	LG1	119.173	CAGAAGAAGCTTCCATTGTAGAAGAGCAGAAAGC[G/T]GAAGCAATAGCTGGTGTAATAGATTGCAGAGATGT
43354_4774	LG1	119.185	AAGCGGGTGGCATATTATAAGAAGATACGTTGAG[A/G]TTTTCAAATGTTTGAAGCATGACTACTACAATGCT
21603_1616	LG1	119.191	TTTTGCATGCATTAGGGAACCAAACATGATCTCA[C/T]TGAATGCAATGATAACAGGATTTGCTCAACATGGT
20503_2420	LG1	119.201	TCTTTTGCTGGGTGGTGTATTGCTAAGTTCGAAT[A/G]GTTTACTGGATTATGCTTTTCTTCGTTTCCATGTG
8640_1165	LG1	119.203	GAGATGAATTTGAGAGGGTTTGCCCCGGATTGTC[A/G]TACATTTAACACACTTTTTTCGGGTTATAATAGGT
23121_1888	LG1	119.206	AACAAGATCAAGTTCATAATTCTATTGTATGTAC[G/T]CTGTTAGCTTTGATGGATGGACTGGATTCTCGAGG
21483_7328	LG1	119.211	GCATATATGTTATAAGTAGCTTAATATACAACTC[G/T]TCGTCTGTTGGCTCCTTGTAAACTTGCTTTTTCGT
10196_296	LG1	119.226	ATCGTATAATTCTCTTCTTCGTTTCTTGGTTTTT[C/T]TATCGACCCTATTCCTACTAGTTCACAATGGAAGA
15622_5963	LG1	119.232	TAATAAGTTGTGACTTGTATTTCAGACGTGGGCA[C/T]TATATGAACAAGGCAGCCTTTCAAGAATTGTGGAC
18180_42	LG1	119.257	CTTTTTCTCTTGTCGTTAATGATCACCGGTTCAA[C/T]GAAGCTCAAATCTACGAACGCATCTGCTGTTTGTC
12654_2859	LG1	119.304	TCTGTGATTTGCCTGAACCTGTAGCTCCCATTAC[C/T]ACGATCACATGAGGCGCATTTCCATCGGAATCTTT
15774_7018	LG1	119.305	ATACTATATTGTCAATACTTAATTCTATATATCT[A/G]CCTTAAAGCTTGTATGGCCGATCACTTGATCATTG
31931_4015	LG1	119.313	AACTAAAGGGAAGACCAGGCTATGAGCACTTGGT[C/T]GAACCACTGCACATTCTTATTGAAGCTGAGTTGCC
1313_2362	LG1	119.315	AGTATGGACAAGAAAGGCGAAGAGGAGCAAGCCT[C/T]AAAGGCGATATATGGTTTAATTTTTCTGGCCAGGA
33912_328	LG1	119.329	CCGTCACTTGTTTTGGAGGTTTTAGAAAGAATTG[C/T]GCGCATTATCAAAGATTACCTCGGTGTGCTTAATG
20503_1325	LG1	119.364	GAGCATTTTTTTCTAAACCTCTAGCCTCCACGCG[G/T]CACTGTTCCACTAATCCTCACGTCCGTCAAGGAAA
15439_1581	LG1	119.366	TAGCCATTAGTTTGTTCAGTGGAATGGATACCGT[C/T]GATTCTTTTACGTGTACCTCACTATTACATGGTCT
19518_2744	LG1	119.368	CAGTTTTCAGTTGGGTGTTAAAGGGCAAAAACCA[C/T]GGTTACCTTCACTTTTAATGAAAGATCAACTGGCA
97_1420	LG1	119.369	TTTCCTGGAACTTCTGTCATCAAGCAACACAAAT[G/T]GGTTCAGTCAGCTACACATACTAACAATATCACTG
10794_6869	LG1	119.385	AGAAAGGTATGGTGGCAACATAAGCCAATGAGGT[A/C]TTGAGGCTGCTCGTGAATGATTAAGCAATGTGGAT
37620_2940	LG1	119.386	TTAAGATTATTGAGTGATTTCAGGTGACCAGTCG[G/T]TTTAAAGATTGGTAGGTGGATTCGAAAAAGAGAGT
19450_4930	LG1	119.396	CTTAGTTTGTTTTTGTCCTTGCATTTGCATTTGT[A/G]TTGTTGGCTTATTCTGTCAAAGCTGACTATTTGCG
24746_2584	LG1	119.396	TTTCAAAGGTGAAGGCTAACTAATTAGTATTGTA[C/T]TATGATATTCGCTCTAGGTTACCATGCCTTCGACA
15397_508	LG1	119.406	CCTCCTCAAAGGCTTCACCGGCCTCAGTAGCGCC[A/G]TCTTCACTCAGCTCTACCTCTCCATCTACGGCTCG
2693_1745	LG1	119.425	TGCTGCAAAATGGCGACCTTCGAAGAAGAGTTAC[A/G]ATCATTCCACTTAACAAAATTCAGTCCCACACTGT
22794_3103	LG1	119.431	ACGATTCCATCAAAAACGGATTCGTCTGCCTACC[C/T]GATTTCGCGAAGGACGTCGTTCGTTTGGTTTTGGA
7039_936	LG1	119.432	AGATTTCAATTGTGATGTTATATGAAGTTCCAAT[A/G]TAGAAAATTCACGTCTGATGATTAATTTATCGTAT
11004_848	LG1	119.448	TGGTATTAGTGATGTGAGTAAAGGTAAAAGAAAA[C/T]ATGGTCGAAAAGCATCTGATATGAGTTGTGAAGTT
24802_386	LG1	119.451	GGGGGGGGGGGGGGAGATTGGTGTATATACCATC[A/G]ACAGGAAGAGTGTCTCTCATCCATTCTTCGTCAAC
17448_4691	LG1	119.465	GGAAAGTTATTTTGGTTACTTCATCATGCTTTTC[A/G]TGCTTGGTATTCCCATTCAAAAATAATTTTGTCTC
19206_3470	LG1	119.466	ATATCATGCCTGGGTCTAATGACCCAGCAAATTT[C/T]TTTCTACCACAACAGGTTCTCACTCATAGTAACAT
19516_486	LG1	119.476	TAGCAATCACTTGCTTGGGAGGAGTATATAGAGC[A/G]GTGCTGGTTTCATGTGAGTACAACGAAGACAAACT
43354_4842	LG1	119.482	CTATTGCTGGAGATGTCATGAGCGGAGGTTCATA[C/T]GAGCCATTTCTTCCTAGGCCGAAAATAAGTCGTGT
7764_2115	LG1	119.487	ATTATGTCATATTTTCTGTTCAAGAAGATTATAT[A/G]TAGCTGTCGTCACCATTTCACTTCACATGGGATAG
8367_680	LG1	119.489	ATTGATATTGAGTACGCTTCTAGTCTTGAATATG[A/G]GTCCTTGATTGATACTACCTTTTAAATATCTAAGT
39945_2488	LG1	119.49	GGGTATGTGACTGGAAGAGGGTGTTTGCAGGTGC[C/T]CTGGTAGTTTTGGTTGAAGAAAGTGGATGTAGAAG
3153_4712	LG1	119.493	TTATTTTCAATGTACCTCATGAGAGTTTGTTGAA[C/T]GTTGGTCAAATATTTTATGTATAGATGTAAGCTGC
4443_4396	LG1	119.504	AAACAATCATGTGAATTGGAGAGCAGCACAAACA[A/G]TAATATGGCCGGTGGATCGTCTATAGATGAACTGC
33377_74	LG1	119.507	TTCCTTCTTCTTCCCAAAACCCCAATCTACAGCA[A/G]CATAAAAATTACGAGGTCCCACCGTTCCTAACCAG
27455_2826	LG1	119.533	TTGTTGCACAATTGCAGAGCCATATTCCCAAGTC[A/G]TGTGAAGTTATTTGTTGAAAATGATGCTGTTGCAG
40189_643	LG1	119.543	GCGATGGGTTGATCGACATCACTTGTGAGAGCAC[C/T]GATGTTACAGTTTCAAGGTCAGATTTTTCATGTTT
8266_1188	LG1	119.548	ATCGGCTTATGGAATTGAAGGCTTCACACAAGGA[A/G]GTCATGATTGAGCTGGTAATGGATGTTTTGAGGGC
2880_1566	LG1	119.562	CGTTTAGCTCGAGAGGACCCAATGTGGTGATACC[A/G]GAGATATTGAAGCCAGACATGATTGGTCCGGGTGT
24143_6781	LG1	119.57	TTTTTATACATAAGGCGTCGTGATATTAGCTATA[G/T]GATTTATTTACTCAAATGCTTGATATCCCATTTTC
15397_987	LG1	119.578	AAGGGGAGGACTACACGATACTGCAGGCGCTGGT[G/T]AGCGTAGAAATGATAGTACTGCTAATGGCAACCAT
2839_1618	LG1	119.591	GCTCACAGATAAAGCTTTTGCTTATATTGGACAA[C/T]ATGGGAAGTTAGTCAGGACACTTTCGGTTGCTTTT
14025_1408	LG1	119.594	ATTATCTTAGTCAAAATGTTCATAGTGATAACCG[A/G]TAGATCCGAACCTATTTTTATGCTAAGTGAATTAT
34581_666	LG1	119.626	TTGGCACCACTTCCAATAGGGTTTGTGGTTTTCA[C/T]GGTTCACCTTGCAACTATTCCCATAACGGGTACGG
40999_1926	LG1	119.635	GCACATTAGGCCATCCACCAGAAACCAAGACAGA[A/G]TGTGTTCCTGGTCTCGTAAAAGCTCTTTCTAAGAT
3396_558	LG1	119.645	ACTTGAAATGTGCCATGAAGCTTGCACGCATATT[A/G]AAAGAGAAACCCACGTGTAATAGATCTTCATATTC
38828_55	LG1	119.65	ACCTCCTCTCTTACACATCCACAAGACCAGAAGA[A/G]TTCAAGCAAAACTTCCATTACAGCCACCAACAAAT
24511_2662	LG1	119.65	TAAAGCCTAATTGTGTGATTTGTTCCAGGTGATC[A/G]GATGGTATTTTTCCTGCTGAATGTTTTGCTACTAT
15191_3575	LG1	119.679	ACAAGCTGAATAAATTCACGTCACTGACTTACCC[A/G]CTGGCTTCAGTACTCTTACTTTGTTCAAAATATAA
26555_343	LG1	119.679	GGGGCCAGCGATGGTTAATGGAATTGGATCGGCT[A/G]CTCTAGTTGGAATTCGAGTTGGATTATGAGTTTTT
32434_4548	LG1	119.706	CAAAAACATCAATGTTGTAATAATATGTGGTTGG[A/C]CTGGAGTTAGGATGAATTGTCTAGGTTAAGGGGGT
43235_3126	LG1	119.713	ATCTTCAGCTCACATATTCGAAGTAAACCAGTTT[G/T]TTCTTCTTCTACTGATTTCAATCGATAAGCACAAA
33683_796	LG1	119.716	TCAGATTTGGGTTCCGCAGTCAATGGTTTTGTTC[C/T]AGGTACGATTCGTTTAAATGTTCAATTGCGTGCTT
11026_504	LG1	119.739	GCCTCGAAGCCGACGTAGTGGTCTCGACCTCACT[C/T]CTCAACTCCTACGCGAAATCCAACCACCTGTGCAC
42952_590	LG1	119.755	AAGTGGGACAGTAATTAATGACCTTTCGTTAAGA[G/T]GTTTACATTCGGCTGTTAGCTTGGTTAATAGGTTG
97_3431	LG1	119.769	AACTGCGTCAAGAAACAGGAGCAGGTATGATGGA[C/T]TGCAAGAAAGCTCTATCTGAATCAGGAGGAGACAT
33711_1104	LG1	119.771	AAGATAACGCTGTGAGTCTTTTCTTGTTTTCCAA[A/G]TTCGCACATTCTACTTCTGCTATTTTAGCAACATT
7764_1780	LG1	119.773	GGTTATATCATGGAAATGTCCACATTCTTCATGG[A/G]GGATGGATTTCTTTATTCTGATACATGTTCATATT
28029_339	LG1	119.785	AGTGAAAGGCTCCTCCGTTATAGTTAAGGCTGCT[A/G]TTGGAAAGCTATCTGAATTGGAGCACGTGCCAGTC
23351_177	LG1	119.794	CTAAACATCCGCTACGCTTACCCCCAGACAAATC[G/T]TACTGCACCACTTCAGTTTTAGTTGCCTTCACGCG
20650_4507	LG1	119.799	AAGTACATATCATTAATGTCTCCATTCTTTACTT[A/G]CTGTCTTTGCCTACAATCATGCCTAGGAATAGGTC
4467_210	LG1	119.801	TTACCATTTTTATTTTCTCCTTCTTCTTCATTCT[A/G]TCCAATCGTATCTCCTCTCCTTTATCTTCCTTTCA
6405_460	LG1	119.801	ACCCAAGCCTGCTCTTTTGTCATTTACAACTCCA[C/T]CTAAATCACCTAAATTATCCTGTGAAGACAGTGAT
11890_96	LG1	119.807	ACTCAATTATTTTGCATTCTAGCCTTCTTTCTTC[A/C]CAAAGCTTAATCTTCTACACAATGTCTTCTTTCGT
8037_2792	LG1	119.811	CAACGGCACACTACATGATTCACATGACAAGAAG[A/C]ATGAAACTGATATGGATAGCAAGGTTTTGTTAGGC
42693_1879	LG1	119.812	GAGGTTTAGGAATATTTCTGTAATATCATGTGTT[A/G]TGACGCAACTGATTCCATATAAGTGAGAGCAAGTA
30284_5840	LG1	119.812	GAGAATGCCATGGATGGTGATGGTGATGCTGCTG[A/C]TGATGAATCAGGACTGCAGAATTTTGAGTTTGATG
43680_2554	LG1	119.816	CCATTTTAATTGGATGATTGTGGATTCAGCATAC[G/T]AGATTATGGTATATGGAGCATGAATACTAGTGCAG
5228_5748	LG1	119.822	TACATTCTTTTTTAGTTTCAAGTAAAAGCACCAT[G/T]TGGACCAATTTCGGAGTTGCTGTCAATTACAAGTT
4443_5623	LG1	119.822	TTGCAGTTGAAGTGCATACAGAGAGAATTCGAAC[A/G]AGTGCTTAACTCTGAAGAAGGGAAAGGTCTGTATA
3818_6012	LG1	119.822	AAACAGATGTGTTTGCTGATATGGATCTTAAAAT[A/G]CAGTTCTTAAATGCTATTAATGATTTGAGAGCTCA
47_7773	LG1	119.827	CTGCAACTTTTATATGTTTTGAAGGTTTATTCTT[A/G]CTTTTTGTGTGTAGATAACTACTGCTTTCTTACAG
15499_2218	LG1	119.834	GTAGGACTTACTACTATTATGAGTTTGGAACTTA[C/T]GGACAACATATTGCTTTGGTTGCTTCTGTAAATAG
11990_1873	LG1	119.846	AACTAGGAGAGATTGTCACTACTATTCCTACCAT[C/T]GGTATGTATAATTTGGCACTTGAGATTTAACCACA
15629_3299	LG1	119.866	TCTTGAATAAGCAGCTTGTACACAATCATCTATA[C/T]GGTCTCACTTTGGAAGAGTTGATTAAAGAAACATA
4443_4592	LG1	119.874	TCATAGATGGAGAGATGCAAGTGTATAAACCTGA[C/T]GTTGCACGTGTAGGAGTGGATTCACAGACACGTGC
3972_3241	LG1	119.875	TTATCTTATCTTGGTAGGTAATTCTGTTTTCTGA[C/T]ATTCTCACACCTCTTCCTGGGATGAACATACCCTT
3317_215	LG1	119.882	CGTCGTCTCCTTCTTCAGCTAAGGCTTCTGCCTC[A/C]GTACAAAACTTAGATAACGTCATGATTGAGTCCTC
1650_2528	LG1	119.884	TGGATTTCTCTTGGTCTCAGTGGAGGAGATAAAG[C/T]TGATAATGATTCATCGAATGGAACCAATTCAAACC
38944_985	LG1	119.921	TTGTGAAACTAATGATTAATGAAATGGAATCAGC[C/T]GGGTGGGATCTTGATGCTGCTGCAAAAGCAATACA
8693_322	LG1	119.921	GAACCCATTTCATCATTCCATGGTTTGAGCGGCC[A/G]ATTATATATGATGTTCGTGCAAGACCTCATTTGGT
3363_3599	LG1	119.929	GGGGAGAAACTCCTCCTATGAAAACTCAAACATT[A/G]TGCATTCATCCTTACAAGGATTTCGTACAAGGAGC
2472_1961	LG1	119.936	TCTACTTATGCGATGATTATGCTGCCAAAATATC[C/T]GATTTGCCCTTCATAAATGGAGAAAAAGAGACCGA
14161_3893	LG1	119.944	ATCTGTTTGATGCTTTGTGCTCTGATTTTAAATG[C/T]CACTCTATCTAGCCATCTTTTTATACCACTAAAGT
41031_784	LG1	119.951	TATATAGAGCATTAGGAGATGATCGCAGATCTTT[C/T]AGTTATTACAAAGCTATTCCAGTGATTGAGAAATT
34581_299	LG1	119.963	CGGAATTGCATGGTCTTTTGGTGGTATGACCTTC[A/C]TTCTCGTTTATTGCAACTCCGGTATCTCTGGTGGG
8922_1834	LG1	119.97	GTAGAACGGCGCGACTGTATATTTCACCATGCTC[G/T]GGTAAACATGAGATGGTCTGAGAAGTTTGACTCCC
10794_7308	LG1	119.973	TTGGTCTGCAAGTGTTTAGCCCGATAAATGCTCT[C/T]GGTTAGGCTCACGAAACCTGGGTTCTTTAGACTCT
10909_2427	LG1	120.01	TTTCCCCCTCATGCGGGATCGGAAAGCAGGAATA[C/T]AGTCTCCAATTGATGCCATATCACCCTTAAACGAA
14113_6268	LG1	120.027	AACCTGATTGGCAGATCGGTTTTAATGCCACCAC[C/T]GATATTTTCTCCACTTGCTACTGAACAGCAACATG
426_3044	LG1	120.038	CTTTTACTTCAGTAGTTTATCCTGCTCTAGTTTT[A/G]GGATATATGGGTCAAGCTGCTTATCTTTCAAAACA
826_3261	LG1	120.038	CGGATGTTCGAAAGGCTGCTGAAGTCACTTTTGG[C/T]GAAATACTGAGAGTCTGTGACCCAGAAGCAGTGAC
20654_3784	LG1	120.04	TTCCAATGTCTGCCACTGAAAGGTACGGTATACA[G/T]GTTTGTCTCTGGTATAACTCCCTGTTGTAGCAGGC
34214_38	LG1	120.052	GGATTGCCGCATCTGTCCTCTTCAGTTCCACGTT[A/G]TGCTTCTCCCTCTTTCTCCTGTTGTTCGCTCTTTT
4781_751	LG1	120.061	AGTAAATACAATGATTCATCCTTTTTAAGTAGAA[A/G]AGATTGGTTCAAGAATGAATTCAAGAGGAGAATAA
18854_10387	LG1	120.062	TGGTATGCTAGTGGAGTGAATGATGGAAGAGGTC[A/G]CCTAAAGTTGCTTTACTGGCCTAATTATGAACATT
17126_343	LG1	120.066	TTAGAATTGATTGTTCGAGATTGTTTTGGCTTCT[C/T]TGTGGCGTTTTTTCGTATGAAAATCACGAAGGAAT
1334_1819	LG1	120.066	ATGATTTTCCAGAAATAATGCCTATGAGAAAAGG[A/G]GAAAATAGATTTGTCGTTAGCAAGAAAAAGGATCG
426_3092	LG1	120.066	AAGCTGCTTATCTTTCAAAACATCATGTAATGGG[A/G]AATGTATACAATATTGGCTTTTTTGCCACAGTTCC
278_6815	LG1	120.089	ACTCTGCATATTAGAAAGCCGGTTTCGCCCTGGT[A/G]GTAATTTTAACTTGGAAGATGCTAGGGCCCATCTT
43160_1740	LG1	120.09	ACTTCCAGATATTTTAAGAACAATAGAACATAAC[G/T]TGAATTTGTATTATAGGTTTGGGATCTAAATGGTC
12538_4435	LG1	120.092	TTGCATTTTGTCTGAAACAACACAGACCATCACA[A/G]CAATTTGACATCTTCTCTTTCCTCTAAGACCGCAA
16293_852	LG1	120.1	CTATGTAGTGGAGCGACTAAATGAACTGAACATA[C/T]TGTACGTGCACATGATAGAACCGAGGATGCATGCC
298_2584	LG1	120.122	TTGAGCATACACATGATACTCCACTTAGTGGAAG[A/G]CATTCACATAATATAGTTGATGCTGCGTTATTCAT
11274_1013	LG1	120.148	AGCATCGAGGAACAGGACACCCCCGTGGGTTTGG[A/G]TTCATTACCTATGAGGATGCAGATGTAGTAGATGC
39026_6572	LG1	120.169	CATACTATATATATAGCAAACTAACCGTCAACCC[C/T]AGTTGCTCAATGAGCCTCTCAACCCTCTGCTTCTT
10626_664	LG1	120.177	GGATGTTCTCAAGAACAATAAGATTGTTGGAGGC[A/G]GGGATAAAGCCAGTGTAGATTTCTCTCTTTTCAGT
141_4947	LG1	120.183	TATATATTTTTGTGCATGCATTACCTGCTAGGTC[C/T]TTTGGACTGTGGCAATTTATTAGTATTTGGTATAT
2209_4884	LG1	120.187	TTCCGTAATGGATCAATTTCATTCGCCTTCTTTT[A/G]GACAACCTAGACGCAGTAAGCACAGAAAGGCGCCT
1650_2487	LG1	120.189	AGTTGAATGATCATAGAGATAGAGGTGATGGTTT[C/T]GATAATTGGATTTCTCTTGGTCTCAGTGGAGGAGA
4292_418	LG1	120.19	CTGGTCCCAGGAACTTCGTGATAGTAAGCGACCC[G/T]GCGATTGCGAAGCATGTGTTGAAGGGTTATGGGAT
3413_2917	LG1	120.192	TCCTATTTCTCTCATGAGATGGCCGGATTTATTC[A/G]GTTTGAACGATCATCCATTGTTGTTATGATATGAG
40140_205	LG1	120.194	TTTCAAAAAACCCCTCCATTTCATCTTCATCTCT[A/G]ATAAACCCTTCTGACTCTGCTCCATTTTTGCGGTT
34875_3985	LG1	120.207	TATTGTACGTTACAAGGAGGACCAATTTGGTTGT[A/G]ATTGAAATAGCCTCACATCGCTGAATAACTTAAAA
35630_335	LG1	120.209	AAACCGTCAGCGATGGACTACCTGTCGACTTCGA[C/T]AGGTCACTTCACCACGACGAATTTGTTCGTTCAGT
7028_1205	LG1	120.218	AGCTGTTTCCAGTGAAAGTTCTGGGCTAAATGGG[A/G]GAGAAACAAGTTTGGCTATAGCAATGCCTAGGGGT
17992_4669	LG1	120.222	TCATCTCTGCTGCTGAGTTGCGACATGTGATGAC[C/T]AACCTTGGTGAAAAACTGACCGATGAAGAGGTTGA
19206_1787	LG1	120.223	CATCAATTCTTGATGAATACTCTAAGGAGAGATC[C/T]GTGGTTCCTTTGGTCAAACCTCATAATTTCATGCA
842_441	LG1	120.224	ATAATAACTTGTTGAACGACTAGACTAGTATTGA[G/T]GAGATGTCTCTTTTGAGTAGATTATTCCACAAAAG
11265_975	LG1	120.224	ATGCTGTTGGCTCCATTCTCTCTCTCCTTGCTAT[C/T]GCAACTACTTGCATTGGGCAAATTGTATCCTTCCT
28310_2662	LG1	120.226	GCTCTATAATGTACTTTAGATTCAATGCTATTTC[A/G]CTGTTCTATTATTCTGGTAATTGGCTTCATGCTGT
43160_2847	LG1	120.227	GAATATGATTGCAAGTACAGATGCAGATGGTGGT[C/T]TACTGGTCAGTTTCTAATCCATTTACTTGTGTATT
759_178	LG1	120.249	TTGCTGTTCTGACGCGAGCCATTCGATGAGCGGA[C/T]TGATCGTTTTCATCCTTTTTCATACTCCCAGTTTG
7764_3663	LG1	120.249	GAAGCCCGAGGAATATTCAGCTGAAAAATGACAT[C/T]TCATCAATTAAGAAGAGGTCTTATGTCTCATCAGT
2990_3547	LG1	120.251	ACCTTGACAGAGGGTGCAAAGCATCACCGAAGTT[C/T]CTTCCTAAGTCTATGTTTGGTCTGACTGCAACGTA
43634_2912	LG1	120.254	GTGGTTCTTTGGACTTACAGGCCTCATTTCACCC[A/G]AAGTCGGAGCCAGGAATCTGATAGCAGGAGAGCCA
29532_769	LG1	120.258	TTTTTAAGGCTATGAGTTCTAAAGGATTGGCGCC[G/T]AACGTGGTATCTTATAATGCGGTAATAGATGCTTG
738_4118	LG1	120.266	TGGCTAACAATATGACTAGAGCTGGCCCCATGAT[C/T]TGTACGAGAGAGTTTCTAGAAGCCTTTAATATCAG
15716_2866	LG1	120.268	CCTCTTTTGATTAGTTTTAGTTGGGTTGAGATTT[A/G]TAAGTTTATGTGTTAAGGTGATGTTTTATTATTGT
4443_5486	LG1	120.273	ATAGAGGCGGCTCTGCATCCTATCAAAATGTCCA[A/G]GAAGCAAATTTTGCCCTGCGCATTTACGAGTATGT
6221_1779	LG1	120.289	TAACTTCAGCAGTTTTTCTTAGATCACAAATGTA[C/T]CATGACACAATTGCTGGTGGAGGAAAATACTTGGG
19349_2380	LG1	120.295	TCAAAGCTGAAGAATTGGCTGCAAAATATCGGGC[C/T]ACTGGACTTTCACCAACAAAGATTTTCGGGTGCTT
3258_3291	LG1	120.303	GCTTCAGATGTTGAAGGATGAGCTTTATAGAGTT[C/T]TGCGTATCGGCTAGGAGGTGAATGATGCTGTAATA
18694_2545	LG1	120.319	ATCATTCGCAGCTTTATGGTTTTGCATATGGAGG[A/G]CCATTTGGGCATTTCCTTCACAAGATTATGGACAA
11026_1452	LG1	120.32	TAGTGGCGTTGAAAGTAGGCAAAGAAGTTCATGG[A/G]CAGGTATTGAAGACAGTATCAAATGTGGTTTTGGA
23953_733	LG1	120.32	CTACTTGGACTGCTGTCATATCTGGTTTGGTATC[C/T]CAGAGTTTATATGCGCAGGCATTACATGTGTTTAA
5046_3513	LG1	120.32	TCTGTCCAAACGAGAGGTGAATATTTCTTTCGAT[C/T]TATATTTACGATTTGCATGAAATTTTTGGCCACAA
8874_1688	LG1	120.336	ATAGACCGGTTCAAGAGCTCATTGAGGAAGAAAA[A/G]AAGGTAATGTACCGAACATTTATGCACAATGCCAA
1313_1978	LG1	120.337	ACAAAGCAATGCCTCCAATCATTGGCCTTCCTTT[A/G]ATGTCCCACATGAGTAAATTCATAAACCCAAGCAT
2379_370	LG1	120.339	AGAAAGCACCCGCTGATCCATCTGTAAGTGTAAG[C/T]GTAAACAAGACGAATGTCCAGACCAATCCACCTTC
20654_1676	LG1	120.343	TTCAAGGAGCTGATCAAGAGATCTAGGAAACAGC[C/T]TTACCTGAGATTTTGTTGTTCTGTTGTGGTTTTGA
3001_1134	LG1	120.352	ACTTCATCGAGGGTACTCCTACCTTCTCCACCGC[A/C]ACTTTCGGTGAGTTTTCTTCCCAAGAAATACAGTT
8282_4649	LG1	120.367	TCTAATCAAAGAAACCTACAGTCAGTTACCATGG[C/T]TATGTCAGAGAATCATAGAAACGAACCCGGGCAGC
31574_172	LG1	120.367	TCGTCAGTGGTGGAAGCAGTCACAAGCTAAAGTT[C/T]CTTACATTCTTCTTCTTCATCTACACTCAGCTTTT
6473_402	LG1	120.374	CGTAGGAAAGAACAAAGATTCTGAATCTATTTGG[C/T]GAACTGATGCACTTAGAGATGTTCTCAAGGAGGTG
34342_244	LG1	120.388	TCGGTGGTGATCAGCCTGATTTGTTCGCTCGTTC[A/G]CCAGGTTTAACTTGTTTCAGCTTGTTTTTACTGGA
3822_552	LG1	120.39	TGTGCCTTTGCATTCTACTTGTTTGTCCTGTACA[A/G]ATACTTTCCTACTCTATTCGCTTTTGTCATTTCCT
4307_3738	LG1	120.39	TTGCCCCCACATCACTTTATATAGCAAATGCTAG[C/T]GTGGTTTCTCCATCACCAACTCCTATAAGCAAGTC
26824_1600	LG1	120.398	GAATAATCGCTATGATCATCATCAGAAAGGCTTC[A/G]CTGAAGTGTTTGGGCATGGTTTTGAAACAAAGCTG
2835_3567	LG1	120.417	CAGACAACTTGATTTCTAATTACGATGATCCATG[C/T]CATGAGTTACTTAATTGGTTACTTCCTTTAGATCG
5708_3817	LG1	120.43	CAAATTTGGTATTCACATCTGATACGTTACCATC[A/C]ATTGAAGCTGGGTCCTGCAGAACTTGATAAAATGG
3258_1842	LG1	120.44	TGGCAAGCGAAGCAAGGAATTCTTTTCAGAAGGT[A/G]ATGAGTCAAGGCATGAGAAGGCCTATTCATTCTGT
16476_70	LG1	120.449	ACTTCTTCCTCTTCTCCTTTGATCAACTCCACAT[C/T]CATCTCTTGGAAAAATGACAGCAGCTTAAATTCAA
15483_2312	LG1	120.449	GAATACGTTAGTGTACAACCAATGTATTCAATGA[A/G]CACGCCTTATCTTATGCAAATAGCCATTTTCTCAA
7686_5432	LG1	120.449	ATCATACGAGCCTAATGCTGAAAGTTCCATTTTA[A/G]ACATGCCCGAAAAATCACCTGTTTCTTTATCAAGT
30087_6992	LG1	120.451	ATTTCTCCAATCTGTTATATTTCTGTTTTTGTCC[C/T]GAAGATTATTACCCACAGAACGTAGCACATGATTG
233_4635	LG1	120.466	ATGCATCATACTCATGCAATAGCCAACTAGTGTA[C/T]GTCTCTTTCTGCGATGGTAATATTGGAGTATTTGA
37645_147	LG1	120.467	GCAACAAACTCAAAGCCCAATACCTAAAAGTCAT[C/T]GCAATATTCTCAATCCTCATCGGTGGATTCATCGG
23300_65	LG1	120.473	CTAATAAAGAATGGAGGAATCTCACCCCGACTCA[A/G]ATCAAACCCTTGATCTTAATCCATCACAATCCGTT
4467_2394	LG1	120.475	TGAAAGCATTTACAACGATACAAAGTATTGGGAT[A/G]CACTTATTTCAGATGTTTATTTGCATAATATTGCT
1313_104	LG1	120.49	TTTTTCTTAATTAAATATCTCCAAATAACTCCCT[C/T]ATTTCTTTAATATTGTCGTTATTCACTGCCCGCTG
29532_1750	LG1	120.499	GACATCAGATGGCAGATGACACGAGGAGAGGTTC[A/G]GAAGAGTTATTTGTGATTTTGGGACTGTTTCAAAG
10238_1609	LG1	120.5	TGCTAAATGCTCTGACTAGACAGTGGGGGGTGGT[A/G]AGGACATCGGATAAACCTGGACTGACTCAGACTAT
19194_2665	LG1	120.507	GCTTTGGACACTGCTGCAACACAGGGCCACTTAA[A/G]CATAGTCAACTTTCTTCTAGACACAGGAGATGACC
29532_408	LG1	120.537	ACCAATTTCTTAACTCACCTGCTTAACTCCGAAA[A/G]CATATACTTTTCTCAATCTTCTCTTTCAATACCCG
3681_1508	LG1	120.537	TAATGTTGCCTATATCTGATTTATCAATGCCAAG[A/G]TCAGCAGGACGCTGTCAACTTTTTACTACACCGCA
199_669	LG1	120.552	GAAAGGATAGATCAGACAGGGAACTTGTGACTCC[A/G]TGGTTTAAATTTTTGTGGGAAACTTATAGGACTGT
1852_7277	LG1	120.552	CTTTTGCAAGTGTCTTATTGGACTAAGGTGGTGT[C/T]GTGTCGGGTTGTTATATTTGGTAAATTGATACATT
21766_554	LG1	120.569	TGTACTTAGATCCTAGGTGATTTTCAGTCCTGTT[A/G]TAATCGAACTGTGGCACTTTGATATGATATTTCGG
1313_2605	LG1	120.577	CTGATGAAATTGCTATGGAAATAAGCAGAAAGCC[A/G]TATTGTGTGGTTCTTCTTGAGAATTTGGAAAAGGC
19411_6026	LG1	120.58	CTTACTACAAGGAGAATATTCAGCTGATTGCGAA[A/G]GGAACATCTTCTGATTATACCAGCGTTCTATCAGC
17812_1381	LG1	120.583	TAGGACATACCCTAGTACTACTTTCAACAATCAT[A/G]TTTTCTAATCTAGTAAGTTGCTGTCTGCACCCTTT
41870_848	LG1	120.586	GCTTTAATGACGAGCGAATTCTGTGCCTACCCTA[A/G]CTGACGATAGTTCTTGCAAGCATATAGGTAAAAGT
233_2976	LG1	120.59	ACAGTTTGAACATCCTTGTATCTTCTGGTGCTGA[C/T]GCGCAGGTAACTTGCTATGTTCTAGTTTCCGTTAA
9690_1128	LG1	120.601	CTCGCAGAAGTTCCCTAATGCAGACCCTTTAGCC[C/T]TACGCCTACTCGAACGACTTCTTGCTTTTGATCCT
44105_1292	LG1	120.603	TTGAGCTCTGTGAAAATTTGGTAAAGCACTTATT[A/G]AGGACTGTTTGCCTCCTCTTATACTGTTGCTTGTC
25978_1128	LG1	120.604	CGTATTACGAAATAAATTTCGATCCTGGATTTCT[A/G]GATAAAGCTACCCAGGGCTACAATCCTTGCAGCTA
22298_4943	LG1	120.622	CTAATGGTGGAAAATGCCGGGAACAGCGATCATT[C/T]TGCAATTTCTAGTTTGAATTGTCCACACTTTATAG
4379_549	LG1	120.63	ACGGGGATGTTTATTTCTCTGTTGAAAACTTCCC[A/G]GATTACTGCTGCTTATCTCGTCGAAAACTGGATGA
3392_2123	LG1	120.662	ATGGTTCTCAGTCCCCTATAGCTCCTCCTCCTTA[C/T]GAAGCACCAATACCAGGCAATGATGATGCAAATAA
42009_2414	LG1	120.665	AGATGCTAAGTACATCAAAATATACAATCATCAC[C/T]ATATCCATAATGCAGTTTACTTAGCATCACATTTA
40671_2244	LG1	120.667	AGAACCGAAGTCCCTTATCGCCTTCTGAGCTTGT[C/T]GACTTGATGCTATCGCTGTTGAAGGTCTGAAGCTT
32974_1311	LG1	120.667	GTTTTTTATACAAGCAAGTTAGAAACATGGTAGC[A/G]TTACTGCTTCAAATTGGAAGAGAAGTTCTGCCACC
1394_821	LG1	120.669	CTGCATTTATCAATGGATTCCTTGGCCCCAAAAC[C/T]CAACCTGTACTTGCTCTATATTCTGAACCATCTTT
7054_3109	LG1	120.67	GTCTGCTTCTTGTTTATTTATTATTTTTTTGGGG[C/T]CATTTATATTGACTTATGAAGAACCCGATAGCTTG
34199_5437	LG1	120.679	CTTATGCGTTGGATCAGGCCATTCGAAGACGTTT[C/T]GATAAGCGAATCTACATTCCTCTACCTGATGCCAA
41165_523	LG1	120.687	AGTCCTGTTATACCTACCCAAACTCGTTCTTAAC[A/G]GCTTAAAATTATCCATATATTTGTGATTCCTGTTG
2209_5846	LG1	120.703	CATCATCTCCCATGTTTTCTTTCACGAGCAAACC[G/T]CCTTTGGTTGATTTTAAAACGCCATCGACTAAAGA
4292_2169	LG1	120.705	TCAACTACAATTTTGATTCTCTTACTTCGGATAG[C/T]CCTGTTATTGAAGCTGTTTACACTGCATTAAAGGA
20505_2590	LG1	120.71	CCCAATTTAGAGATCATAACCAAATATGTAAGCT[G/T]TTATCTGTATTTTTCACTGTGTTTCTAAACCTATG
1516_4969	LG1	120.73	TTTTAGGAGATGGTTCCGTTTTACCCGGTGTATC[A/G]CTTTATGCTGGCGATCCTATCGATACAAGCAAGCT
8709_4318	LG1	120.735	TTATAACCAGTTGCAAACAAATCATCATCAGTTT[A/G]CTATTTCCGCAAGTTGAGAAATTCCAAGATCAGGG
19206_142	LG1	120.746	ATAAATCAATAGATGAGAAGTACAGAATCCATGG[A/G]GAAAGCTTTGATAAGCAGCAGTACAGCCACATTTA
4603_3001	LG1	120.755	GTTGTACAATTTTGTGTTCCTTTTCAATTGCATT[A/C]TGTGATACTGGGTCTTGTAACATTATTATTCTGCG
32426_5356	LG1	120.756	AATGGATCACGCGGCCGATGCATTCCGAACTGAT[C/T]TGATGACGATTACGAGGTTTGTGCTGAATGAGCAG
9205_262	LG1	120.76	CAGATTGCACGCTTCATCTCAGTCCTTCTCAAAA[C/T]CGAAGCTGCCGCCTTGTCAACCCTAGCCAAACGCC
10196_8672	LG1	120.763	GTATGGAGATTAAGAGAGCTGATGGAAATGGAGC[A/G]ATTAGAGCTGAGCAAGTGTTTGAAAAGACCAGGGA
3642_2488	LG1	120.772	TCCGCATAATTCTTCTCTTCATCCCTTTTTTGTC[C/T]TCCGTAAACCGAAGTTTCTTTCAATTCAGCACAAA
32635_2841	LG1	120.772	CTCAAGATGTGAAAGTAATACTGCACTATCCTAC[C/T]GACTCATGTTCAAGATGTATTGTATTCAGAGGAAG
7488_462	LG1	120.79	GGGAAAGAGGCGGCGCAAAAGGCCATAGAGGTGG[A/G]TGGAATTGAGTTTCATGGAAGGAAGATAACGGTAG
3587_7807	LG1	120.796	ATCAACAATTCCTATCGATACTGCCTGCCATAGA[A/G]GTTCTCTGCAAATTCGGTACTGGCTAATGAAGTGC
24330_489	LG1	120.835	TATGGCTTCAGGAACGACATCAATTGGATGTACG[A/G]GGAACTCAATTTTACTGGTTTTCTGGATACTCTCA
8037_2837	LG1	120.841	TATGGATAGCAAGGTTTTGTTAGGCTTGGCTAGT[A/G]GCTCGAGTTCATTCCATAAGATAGACAAAAATTCA
16256_325	LG1	120.845	ATTACAAATAGATGGATTTGGTTTGTAACCTGCC[C/T]CAGTCTAAGATACTGAATGTAGGAGTTAAGTTTAG
5462_434	LG1	120.853	AACCAAATCCACATGTTGTCATTCTTGTGGCAAG[C/T]GCAGGGATCGGTGTAGATTATTCACCCACAATAGA
2993_5401	LG1	120.854	GGTGGCACGAAATGAATTAATTAGTCATGGTTAT[A/G]CGGATTATTATCAGAAGGTAAAAGTAATGAACAGT
298_1786	LG1	120.859	TTGCAAACTTTATCGTTGGGAGGCTGGGATATGG[G/T]TACATACAATTTATCACGGAAACTGATGTTAGAGG
25913_1375	LG1	120.86	ATAGCAAAGAAGGAAACGTCCAAAGGGCATGGAG[A/G]TTGTTCCATGGAATTAGGGTTAAGGATCTAGTGTC
42298_198	LG1	120.865	TCTTGTACCGCGCCTTCCAGAAATTTGGGTGATG[A/G]CTTTTCCGCGTTAGATGGCAACGTAAGTTTCTTAT
29638_1506	LG1	120.868	AAAATTCATTGTTTCGTTGACTTATATACTTTGA[A/G]TGCTTTAAACTATTTGTGGATTTCAACCCTTTTTT
3681_1610	LG1	120.871	CGATATATGATGATAACCTCCTTCCTGCTACCCA[A/G]TATTTGGCAGATTTAGAACAAGCTATTTCATTTCG
24552_804	LG1	120.871	TAAATGTTAATGGAACAAAAGATGTTCTTGAAGT[C/T]GTGGAGGAGATTAAAGAGCAGTTTAAATCGGCTGC
41662_42	LG1	120.877	AAATATCGCGTTGTTGGAGATGGCCTTGCGGTCT[A/G]TGTAGGATAGACAAAAATGGCGAATCAAACATCCA
31893_2383	LG1	120.882	CATTTCTGAATAGGGTGTTTTAGCTGGATATGTG[A/G]GCAACAATTGATCAATTAAGAATACGACCACTTTG
7686_5999	LG1	120.887	ACATGGATTTGAACCGTATCTTGAAAAGGTGGCT[A/G]TTGTTGTGAAGAGCTCATCGTCACCTAGTAGTGCG
5708_4995	LG1	120.887	TGAACGTGAATTCAATAATGATATGGAGATCCTC[A/G]GTATGATGCGTAGAAAATTGGTCATGAACCAAGAA
4392_2891	LG1	120.891	CTAAACATATTCTGGGGCGACATCGTAAATGTGG[C/T]GGATTGATCGCACTTGAAGGACGTGCAAAGGATAC
97_2264	LG1	120.894	TTCCAGAAGGAGAAGAGGGATATATCCCAGTTTC[C/T]GAAGAATCTGAAGGATATGGTAATGTTTCAGGGAA
20654_3107	LG1	120.907	GGTTCTGGGTCAGCTTCTTCAATCTACTGTCAAT[A/G]TTAGCAGCCTTAATCTCATCAGCACCATGAATGAA
4709_4125	LG1	120.907	GATGCCACATTTTATGGGAATGTGGCAAGGTTTG[C/T]GAATCATAGGTAAGTTCCTTGTAATTAAAAAACGG
11982_50	LG1	120.919	CCGCTAACCTACGCCAATCCATGTCTCCGTTCAA[A/G]GACCTCATCAAAATCGTCAATGGCGTTGCCCTCGT
14858_266	LG1	120.934	GATCCTATAGCGAGGGGTTTTGTGAAAGATTGGG[A/G]TGCGATGGAGGATTTGTTGCATCATGTTTTGTATA
35294_367	LG1	120.934	GTCGCGATGGAAGTGATCAGTTTCGGTTTTCGGA[C/T]AGGCAGTATTTGAATATTTTGCAATCCATGGGGCA
36063_4204	LG1	120.941	TAAAGCCCATTGAGATATTAGCAATCATATGTGT[C/T]AGATATGTTGTACTTCCTGTAGTTGGCATTATGGT
4603_1978	LG1	120.984	ATGGGTTCTACGATGAATGCAAGCGTAGATTCAA[C/T]GTTAGACTGTGGAAAGTATTCACGGACTGCTTCAA
20014_1424	LG1	120.991	GTAAAACAATGGGCCATAGTGGCTAATTCCTTCT[A/G]ATGTAGTTTAAATTGGGATGTTTTGGTTATCACAA
12631_2046	LG1	121.003	CATCTCTTCCTTTTCGTCCACCTCATCCACTTCC[G/T]TTTCCACTATTCTCCACAATGCTGAATTCAAGCAC
23121_268	LG1	121.003	AGTCGATTTTTCCTGGCTAATCATAGTCCAGCTT[G/T]GCGCTCAGCGATTTTCTTAAAATGTCAATGTTTGG
37235_2905	LG1	121.006	AAACTGGATACTCTAAAAAAGGAATAGTTAGTCC[A/G]ACTCCTCAATGAACAGATACCAATGAAACTAGGTC
23300_196	LG1	121.012	AAATCGTTGAGTTTGAGGAGTTGCAGCAAGAACT[C/T]GCTCGATTGTGTAGCCTTTCTTCTGCTCTGAGTGC
223_4951	LG1	121.022	TGGAAATTCAGAGTGAAGCATTTTTAGCACTTAT[A/G]TATGGGTTTGAAACAAGTTGAAGTAGAAGATATGA
16256_3050	LG1	121.025	AATCAGCTTCACCTTATTTCAAATCCCCAAAGCA[C/T]GTGTATATTTTGGTTCTCATGATTCCATTACATCA
7540_647	LG1	121.028	ATAATGCTACGCTGTCAGTGCACCAACTTGTGGA[A/G]AACGCTGATGAGTGTATGGTCCTTGACAACGAGGC
44765_4493	LG1	121.043	TTCGATATCTCCATCTTTTTGTAACTAAATCAGA[A/G]CTGTGTTGTAATCCTAAAACATAAACAATCGATTA
10710_1083	LG1	121.046	AAACGATCTTTAACGACATGAAGAGAAGAAAAAC[A/G]TTCTCTCCCGATTTAAAAACGTATAGCATTCTTCT
168_8944	LG1	121.049	TTATAAGATCATAGAGTAATATGTCTCTTTTGAA[C/T]AATGCAGATTATAGATCTCAGGATATTTAATGGTT
17992_639	LG1	121.049	GCATGGTTGTTTTGAATCTTGTTTACTGTTTTAT[G/T]ACTTGCTTTAATGCAGTTTCGTATGCAGTCTGGTG
23910_1368	LG1	121.051	TATCTTTGGTATAGCGAAGAAACCTCGTGTTTGC[C/T]GTTATGTCATCGAAATTTAACTTTTACTCACTTGA
233_87	LG1	121.056	ATTCGCAGATCACGGCCTTGAATTTCTTTAGTTT[A/G]CGTTTGATACCTTGAAAATGACGTCCCTGAGCAGA
15371_1876	LG1	121.059	TGAAAGTAAGGCGCAAATTTTCTGCATCAGGATG[C/T]AAAGTACTGCCCTCGATTGCATATGAATTATGTGT
2803_1202	LG1	121.066	ATAATACGTTGTTATCTATATATGTGAAGACCGG[A/G]AGGTACAACGAAATAGCACATGTTTGTGAGGAGAT
5126_2847	LG1	121.086	CATCCCACTATGGATGGAGGACTATTGCGGATGG[A/G]GACGGCGTTTCTATATTTGGTTCGAGCCATGTTTG
34199_5909	LG1	121.089	ATCCGGTGAACATACTCACGTATATGAATATCTT[A/G]TATTGTACTTTGTGCATATTGCTGAATTATGATGA
4781_2813	LG1	121.101	ATGGTTTGCGGTCGAAAGACAGTCAAAGAATTCT[C/T]ATTCTTGGTGCGACCAATCGTCCTTTTGACTTGGA
27746_3872	LG1	121.102	CCAAAATGTCATCTGGGGATTCCAAAGCCATTAA[C/T]TCTGAGGAAGACAATACAGATTCTATTGGTGCCAA
31677_286	LG1	121.108	ACCGAACGTCGTTGCGGATTCTTCTTCCGGAGAA[A/G]TCAGAAAGCTACCTGTTCTCGTGTATTTTCATGGC
22794_2737	LG1	121.124	AAGGAGACAAAATGGGCAAAGCATGCTCGGAGAG[A/G]CTCGCCCAAAAGCTTCGCATAGAGATCAAAGCCCC
44846_236	LG1	121.133	TACATCCGTTTAGATTATCATCGCGGCTTCATTC[G/T]CAGTCTAGCTCCTCGAATTTCGTCGTATCTGGTAC
2800_1000	LG1	121.134	TTGTCAATAAGTAATTAAATTGCTAATAAATATC[A/G]CCTTCCACTTGTTTACCCAATTGTATGCAGTATAC
2803_1382	LG1	121.142	AGAAGCGTGTTCCTATGAGTTTATTGACTTATTC[A/G]AGCTTGATAGATATTTATTCAAAGGCTGGATTTTA
30374_422	LG1	121.168	TTAGAGAACACATAGATCTATTTGATGGCTACTC[A/G]TTCTTGTACCCTAGGAACTGGATTCAAGTAAAAGG
15358_259	LG1	121.18	GTCCGATGCTTGTTGTATGACCGATTGTTTCTGG[A/G]ATATTTGAACAGATTGGTCATGTTCGCATACGGCA
254_2912	LG1	121.186	TTCAAGTTAGTTTTGTCAATGGCATAGGTGACAA[C/T]TCATCTTTGATTCTGCCCACTATTACATCACCGTT
3258_672	LG1	121.188	GATTTAGGGATTATTTAAGGCTTTTGAAGGTCGC[A/G]TATATTGAATGAAGGTTTTTAGAGCAGATGTTACA
2880_179	LG1	121.189	ATTTTCCTTAGTCCAACCTACCAAAATCCCTCTA[C/T]TCACTCTACCCACTTCGAATTCCACTCCTCCCACC
30355_5152	LG1	121.19	AGATACCGCCATTTTTTACATGTTGTGTGTGTCA[A/G]GAGTTAGTTTATCGACCAGTGAGAGAAATAAGAGA
6064_1663	LG1	121.2	GTCTTTTTAGCCCAGAAAGAACTCCAATGGCTTG[G/T]TCTATCATCATTCCTTCAAACATCCTTATTTGCAT
6916_1736	LG1	121.207	TCGCTTGCTGGTTACAGTTACAATCCATTGGCCG[C/T]AGCTTGAATCAATCGATCAATCAATCATCGGTTTA
3120_4452	LG1	121.21	AATATTCGTTGACTGGTAGGTATATGAGCTTCCT[A/G]CCATGCTGTACATTTTGGCTTTGTTGACGACTTAT
24447_3448	LG1	121.241	CATGGGCCAACTGGGTTCAAGAAAGTGTGGATCC[C/T]TCGAAGACGTCTGTGTTCTTTAATAGCATGTCTCC
2803_1955	LG1	121.267	GGATGCAGGCACGTTCTCTTTTCGATGAGCTACA[A/G]AATATGGATCTGCCTACTTCATCTGCATTTTATAA
298_2956	LG1	121.28	CTTACATTGAAATCCTTGAAAAACAACTTGAGGT[A/G]TCTAATTTAACCATGTCTTCCCGTGTGCTTTTGAA
32465_822	LG1	121.303	TAAACTCAACCCCATTGAGGATATTCAAGAGGCC[A/G]TTTCCTCCTCCTTCTCCAGCAAAACACATTAAGGC
11624_440	LG1	121.318	CTATTCCGGCTAATGGCGGGAATTCATCTCTCAC[C/T]CAAATCCCGCGTGATCTGTATCATTCTAGTGATGG
14291_5467	LG1	121.333	TTTCAAGAAAAGATGTTAGAGCTGATCATGTAGA[A/G]GTACTCAGCAGACTGAGGCCGAAATTCTGTTATGG
3057_4411	LG1	121.336	TCTGCACCCCAGGTGCCCTACAATACCTGAGCGG[G/T]TGCATCCTTTTTGAGGAAACTCTATATCAAAAGAC
3263_2626	LG1	121.346	AGAAGCAACTTGAAGCAACTGTTCAAAAGAATTG[C/T]GCTCTTGATGGAGCTCTCAAAGAATGTGTAAGGCA
4781_1995	LG1	121.363	TATCAATCCTCCTAAGGAAGAAGAATTACTAAGG[A/G]CATTCCATAAACAAATCGAAGCAGATAAAATAATT
605_4189	LG1	121.378	AAGGATGGCAGTTAGCGGATAACGGGTCCAATTC[A/G]TGCTCAGTGAATCTTGATGATAGTAAAGGAAGTAT
2367_1784	LG1	121.378	ATTTAAGGAAGTTCTTAGTTGATCGCAGCGTTGT[C/T]CAGTTGTTTGAAATACAGATGCAAACACCACGCCA
1083_4393	LG1	121.378	AGATGGTGCAATGATATTTAGAGCACCACTGTTC[A/C]GAGATGTGACTAATAGTTCTCTCTTTCAAAGTCTC
11265_495	LG1	121.385	CAATCGACAGCAAAACTGTTGTCCTATTTGGCTT[A/G]CTTAATGGAACTTCTATTGGATTGCTTAATCTCAG
3212_2078	LG1	121.39	TAGAAAATCTTGTAACACTCAATGTATCTAACAA[C/T]GAATTTACAGGATTGTTGCCTGATACTAGTTTCTT
12329_878	LG1	121.394	GGAGCATAAAGTGTGGAAGCAAATAGGAAACAGT[C/T]TTATTTCATCCTGAAGTGAACATCTTATCTAATTT
3075_1070	LG1	121.398	CTTTGACAATTGCGCAAAAGGCGGAGGTGGCAAC[A/G]CGTGCACTTAGAGATAACATAGCGAAGCTTAAGGA
10794_9092	LG1	121.4	TTATTGATTTGGAACAAGATCCTCCAAGGATGGT[A/G]TCACAACCACATGAAAACCCAGTTGTGTCAGAACT
14858_753	LG1	121.4	CGTGCTTGAAAGAAACTCATACTCTTCCTGATGG[G/T]CAGGTAATAACAATCGAAAATGAGAGATATATTGT
2803_671	LG1	121.409	CATATTCTGCCATTATATCTGCTTATTCTAGAAA[C/T]GGAATGTTCAAGGAGGCAGTTAAGGTTTTTAAGGC
8784_2531	LG1	121.414	TGTTATAATATATCCATATAGGCAGTCTCATACT[C/T]GGGAGTTTGGAGCAAATATTTCGAAAGGAAGGTGT
4292_499	LG1	121.416	AGGGACTCGTTGCTGAAGTTTCTCAGTTTCTTTT[C/T]GGTTCTGGATTTGCCATTGCTGAAGGTTCTCTTTG
30374_581	LG1	121.421	AGAGCGTTGAAGATTTAGGGACCCCTCAAGAAGC[A/C]GCAGATAAAGTGCTCAAACAATATTTAACAGAATT
26555_7564	LG1	121.427	AGACGATTGACAACTTAATGCAAGATGGAAGCGT[A/G]CATCGTTTAGCTCGTCAGTATGATTTGCATCTGCA
14274_1357	LG1	121.428	AAGGCAGTTTGCATCTGGAACACACGCTTGATGT[A/G]TGTCACACTTTTTGTAAGTCTCGCACACCAAACAC
19206_229	LG1	121.431	GATTGAGAGAAGCTTTGAAATATATTATTCCTAA[A/G]TTAAAGCCTCAAATTCCAGGTAGCTCAAATTAGGG
9412_78	LG1	121.431	ATACTTTGTACATTATTCTTTTCCATCTTTAACC[A/G]CTCTTTTCCTACCTATTATTCCCATTATAATCTTT
1276_1449	LG1	121.433	GATCTTATGGTACTGAAGCAGATATGTGGAGTAT[C/T]GGTGTGATAGCATACATACTATTATGTGGAAGTCG
39574_2063	LG1	121.433	GAATCGAAAGGTCTTGAGCTTAGAACTAAACCAA[C/T]GTATATGTCTTTTAATTTTAGTAAAGAAACTAGGG
27263_5171	LG1	121.438	TTCTGCCGAAAAGTCGAGCGTAAATCCACGCGTT[A/C]AACAAAACAACAGCTGCAGACAGTAAACTGTGGTA
14291_5417	LG1	121.439	TAAAACTTGCTATTTTGTTTCAGAAATCCATCGC[C/T]TATGGGAGCAAGTGTTTTCAAGAAAAGATGTTAGA
18865_615	LG1	121.458	GAGCTACATTTCGTACAAGATCACGACCAAAACG[G/T]TAGATCAGGTTGATTTCCAAGTCCGCCGCAGGTTT
31798_3163	LG1	121.458	ATGGTCGTGTCGGAGCTCATTTGGATGCTGGGAA[A/G]GTAATAGGCTCTGCTGCCAACGATGGTATCAATGA
14902_735	LG1	121.461	AGAATTTTGTTGTGTGGGGTGGGAGTGTTAGAGG[C/T]GTTGAAGGGTTTAAGATGAGTAATAGTTTCAATGC
29089_73	LG1	121.479	TAAATGAAGGGTTACCGAATTTGTTAGACATACT[A/G]CTGTTGCTCATTAATTCTGAATAGTTCTGTTTCTG
43501_3891	LG1	121.483	CTATTCGTAAAAAATACTGCGTTTTCCCTTTGCG[A/G]ACTTACTCCTCCAGTCGTTTGCCTCTCCAGTTTGT
3681_4512	LG1	121.494	TATACTGTATATCTATTGATGTATGCTGGTACTG[A/G]ATTGGTGAATTTTTAGGAGGCCTTCTGCAAAATGT
1276_831	LG1	121.503	AGGATTCAATTCCTGAAGGAAGTGAGGTTGAGCT[C/T]GGGTTGAATAAAAATTTCGGATTTTCAAAGCAGTT
29762_270	LG1	121.509	AATAATTCGGTTCCCCAGTATTCATAATATTAGG[A/G]TGCTTGTTCAATTAATTAGTCTGGATGTGCTTTTA
17992_4891	LG1	121.526	TAACTATTTTATGCTTTCCTGCTATTCTTGTGCT[C/T]GGCAAAAATGAAATTCCTGTATTGCTTATGTAGAA
7028_1168	LG1	121.538	GTAATTTGATTATACAATCTGTTCTTGCGAGTGA[A/G]AGAGCTGTTTCCAGTGAAAGTTCTGGGCTAAATGG
2693_777	LG1	121.552	TATGTCCATGCGGAGAAAGTAAGGGGACAATGCT[A/G]TAACCGGCATGGATGAAGTTAAACAAAAAATAACT
30669_1566	LG1	121.569	ACGAATCCAGTTTGGAGGATAACGGGAACATACC[A/G]GAGTCGTTTTACACTAACGGCGGTTTGAAATTAAG
7686_143	LG1	121.57	TAGTTTTGACGTTTGATTAGACGACGGGTTACCT[A/G]CAAGCTTCAGTTTCGAGTATACTACTCAATTTTGG
27754_94	LG1	121.594	CTTTCTCCGATTCACCTCCTTCCATCATTTGTTT[A/G]GATTCTGAAGGCCGCGTTGATTTTATCTTGGAATT
23351_6675	LG1	121.623	GTAAAGCCGATTTTGAAGGATGGCGGGGAGGTGG[A/G]TAAACGTGTAGTTGGAAGTTTCAAAAGGATGCGAA
18624_105	LG1	121.628	ATTGCAGCTGCGATTTTCATGAGTATTTTGTCTG[C/T]CTCATCCGCTGGCAATTTCAACGTTAACTGGGTAC
756_81	LG1	121.631	AAAAAATTTCAACTCATTCAGTCACGACCACCCG[A/C]CTCTATTTTCCCCCGTAAGTTCGCTTCTCCGTCAT
20654_1840	LG1	121.635	GAATGTGAGTCTTGATCAGATTGCTGAGTATGTT[A/G]GACCCTAACTATCTTGGATATTGATTCTGAAGTGT
11493_4410	LG1	121.636	TAAAATTTACTTGTGTGTTGGCATTTCAGCAGGA[A/G]GTTATGCACATACCCTGTTAGTTTTTCATTATATT
26121_5201	LG1	121.636	TTAATACCGTTTCTTCCTTCCTTTCTTATCATCA[A/G]GCTGTAAGCCCTAGACTCCCAAATCCATTAGCATG
8777_4517	LG1	121.636	CACAAATCATCATCAATACTGAATCAAGCTCTTT[C/T]CGGGAATTCCAATATAATCAGAATCACAGACCAAA
22739_816	LG1	121.636	CTAAGAGTTACAAATATACTATATGTGTATTGGG[A/G]TCTGTATTGAATGAGTGTACTTCTGCAAGATGCAA
4748_1576	LG1	121.636	CTTCTGTTCATGCAGCAGATCCGATCCATTGGCC[A/G]AATTCGCCTTGGAGACTTCTTCAGGTTTGCCTCAG
11265_1031	LG1	121.657	ATTGTATCCTTCCTATTAAAGCATATCTGCTATA[C/T]CTGAATTGCTATTATCGTATCATTTAACTTGTGTT
35294_427	LG1	121.658	CCATGGGGCAGGCTGTTCATATTTTCGATCTTGA[C/T]GGTAGAATTATATATTGGTGAGTTCATTTAGTTTA
9824_1389	LG1	121.666	TTGGTCGTTGTATAAGAATGATGGAATGAATAGT[G/T]TACTCTATATTCCACCCAGGCATTTTGAATCAGAG
498_6408	LG1	121.67	TATATCTGTGTATAGATATTCTTAAAATCGTTGT[A/G]TTTGTCAAATAATCTCAACTTCTGTGATAAATCCA
10710_1500	LG1	121.696	ATGCTTTTAAGATAGTAGAGGAGATGAGGGTATA[C/T]GAAATAGGTCCAAATGCTCGAACTTATGATATAAT
29762_533	LG1	121.71	AAATTTAGGGTAACAGAGAGAAAAACAACATTGG[G/T]ACAGCTTGCTAGTTCAGTTTATTGTAGTTAAATAA
3057_93	LG1	121.715	TCTTCTCTATCCCTAATCATTTACTCCATCCTCT[A/G]ATCAATTATCTATTTTTTCTCTACAATTCAAAAGT
18624_310	LG1	121.718	GTAGCAGTCCTATCAGCAAATTACAAGGCGGTAG[C/T]TTCCAGCTTACAAGGTCAGGACCGTACTATTTCAT
605_3483	LG1	121.723	GAATGCCTAATTTCAACGCAACATCAAATCTCTT[A/C]TGCTATTTACAAAGAACGTGTGGTGGATATGTGCT
37376_707	LG1	121.726	CGACTCAGATGAGGAAGATCCAAATGATTGCTTG[C/T]AGTAAAAGTTTGCCAGAAAGTCCAGTTGAATCAGA
31144_2934	LG1	121.73	ATGCCCCAAGGCATTGGATGCTCAACAAATTGGG[C/T]GGTGCATTTGTAAGTAAAATAAACATTGATTCATC
26577_5832	LG1	121.742	TTCGTTATTCAGTTGTCGGAACCATATCATGGCT[C/T]AGTCAAACATAATTGGAAGCATCGTTCTGGTACCT
2472_3107	LG1	121.744	TTTCCAGCCATGGTTCGCTAGGAGCATCAAGTGT[A/G]GGCAGTGTTCTTGCTCTTGCTTCTTCCATCCTCTT
11385_1516	LG1	121.745	CATGGATGATGCTTTCTAATAGCACTTTCTTGTT[C/T]TGGAACGCTCAATTTGGCAGATATTCGGGTTAGCG
3212_1112	LG1	121.765	CTGGTCAAATGCCATCTTCTTTAGGTGCATTGTT[C/T]CAACTTCAAGAACTTATGTTGAGTGATAATAACAT
23429_3297	LG1	121.812	AGACTTTGAAAGAGAGAACTATTAGTCACATCTC[G/T]GAACAGTGGTGCTCTAAATATCATTGCACCATCTA
6564_580	LG1	121.822	TGATGAAAGGACATGGATTAAGCTAATCGGTGAG[C/T]GGGAATCAAATTTGGCAGTTTCTGAAATGGAGAGA
11982_345	LG1	121.829	TGCAAGGTCGGAACCAGTAGTGGAAGCTGCGTCG[A/G]GAGAAGATAATGATATAGATGTGGTTGCTGTGGTG
2472_3911	LG1	121.843	TTGAACGTCTAGTTGATATTAGAGGCACGTCGAA[A/G]TGCAGGACTTCTATTTTGGGCTTGTCCATGGTGGA
13013_554	LG1	121.876	ATCAGCACCAAATTTCTCAAAGATTCGAGGGCTC[C/T]ATGTCTAGAAGAGTCAATGGATCTACTAGCTCCAG
3539_4843	LG1	121.903	CTTATCATATTTGTAGGTCTATTTTTGACCTGAC[C/T]TTGGAGTATTTCTATAAGTCTGCTCACTCAACCAT
3759_6156	LG1	121.913	TTGTTCATCCATAGGCTATGGAGCAGCAGTTGAA[C/T]TTGGTCCTCTTCGAGTGAAGAAGTATGGAACTGGA
30374_626	LG1	121.915	TGCTCAAACAATATTTAACAGAATTCATGTCTAC[A/C]AGACTTGGCGTTCGACGAGATTCAAATGTTTTAGC
36250_3927	LG1	121.921	CGAGTTGGCATACTAGGAAGGACAACATCTCGAC[C/T]ATTGACTTTTTCTTTAATTCATGTAATCAAAGAAT
8960_6129	LG1	121.929	ATATGGTGAAGAGAAATAAATCGGGGGAGCCATT[A/G]CTTGATAAAGACGGAAATATTCAGATTCTCACTTC
44642_2314	LG1	121.93	TCTGTTTGAGTGCGCAGCTGATTTCTGATTGGTC[C/T]CTTTTGGGAAATTCAGTGTTTGTTTATCCAGGATT
44402_378	LG1	121.947	AGGCCTACCCGAAGGTTGCGAAAACATCGATGCG[A/G]TACCTTCTAGCGATCTTTTGATAAATTTCATGCGC
24417_3643	LG1	121.96	GTTCTTTTTCCAATTAGTTTAAGATTCCTGAGCT[C/T]GTTTGTGCATGTTAAACATTTATATTTTGTTTCTG
19328_3133	LG1	121.962	TTTTGAAGTCCTTTCGGGAGCAGCTTTCCGGAGT[C/T]TGATCTTCTAGTTTGGGTTGTTTTTCTTTGGGTTT
4687_2938	LG1	122.002	CTTCCACCCATATTTCGTCACTATCCTCAACGCA[C/T]AAAGGTTTGTCTCCAGTCAGCTAACTCCTAATAAC
14858_58	LG1	122.002	TCCTCATTTTATCTGGAGATTACGGATTGCCCTC[A/G]AATACTAAATGGAAGCAGTAGTTATCGACGCCGGA
20654_4278	LG1	122.023	TAATCATAAGCCATGATAAGTTCGAAAAATAATG[C/T]TTAATGTGTGTAAGTTTGCTGATAGTAGTAAGGCA
6221_1509	LG1	122.025	GGTTTGACGACACCAAACCCTATGTATATGCTTC[A/G]GTGGATGACTTTGTAAATCATTTTTATTCTTTTGA
4748_1471	LG1	122.031	CAGTTAGAGCTGCAATGCGAGTTCAATGGTGTCC[G/T]GGGATGAGGTTTAAGATGGCATTTGAAACGGAAGA
3329_1960	LG1	122.06	CTCAAACAAAGATGGGGTTAATCTTATGGTTGAT[C/T]GGTATGTATGCCTTTTAAAGTTCCACGCTTGCATG
33539_849	LG1	122.065	CTTGCAGTAGATGCCATAGACCCCAATTCACATA[A/C]AGCACGCCCTAATAATGAAGCAGGAAAACCCAATA
6285_1611	LG1	122.094	CTTCTGATCAATTCTCTCCAGAATTTTGTTCATT[C/T]ATATCAGCTTGGTAGGTGTCAACTACTATATAGTT
30374_299	LG1	122.096	AACGAATTAACCCAGCAATCAATCCATCAATTCC[C/T]AGACGAATCATCATCACATCTCTTGTGTCAAATGT
11493_5100	LG1	122.1	TCCCATTATTTTTTTTAAAATATAAAGTAAATGC[A/G]TTTGGTTTGGCTATTATATTCACATACATGCGATT
13406_2054	LG1	122.107	AAATACATACGCAATGTTAGAGTTTAGGATATCA[A/C]GGATATTGTACAGTAAAAGGTAGGATACAGGTATA
2967_378	LG1	122.125	AGCGGATTCAGTCCGTTCCACTGGTGATTGGACA[A/G]TTCATGGAGATGGTAGACCAAAACAATGGGATTGT
7251_1384	LG1	122.129	AACCTTTCCACACATGGCCGTCATTGAATACCAT[G/T]TTGCTTATTTATTGAGCACATGTGTTAAGACCTGG
40533_1023	LG1	122.134	AGAGGGAATCAGGAAGTAAAGTTCAACATGCAAA[C/T]ATCCAAGCTTCTAAGGTTAGTTCGAGGAGTTTGAT
195_3630	LG1	122.156	CTGAGAAGTTTGAGAAATTTGGAATGTCTCCTTC[A/G]AAAGGTGTATTGTTCTATGGTCCTCCTGGTTGTGG
5686_4673	LG1	122.159	GATCATTGGTTAAAACCTGGCGGTGCCATTCTCC[C/T]AGTTACCGCCATAATTATAATTGGTGGATTTGGTA
18849_825	LG1	122.163	TGGAGCGTTTGTTCATTTAAAGTTCCCTGATGGT[A/C]GATATTATTTAACTGGATTAGTACATGTCTCCGAA
1740_5526	LG1	122.201	AAGCAAGCAAGTTTTGAAAAGAGGGATGCGTCTC[C/T]AATTTCCTCTTGGTTTTTTGCTAGGTCTATTCAAA
13278_4223	LG1	122.205	ACTGAGGGTAACAATATATGCAATTTTCGCAGGT[A/G]GTTATGTCTCAAAGGTTGAGCGATGCATCATCAAA
195_2110	LG1	122.27	ACCTGCGAAAGGCCTTTGAGGAGGCAGAGAAGAA[C/T]GCACCATCCATTATCTTTATTGATGAGATAGATTC
44105_1252	LG1	122.271	CATTGCCGTTGCCTTCACCTCCGTTAAACAGAAC[A/G]GCTAATTGAGCTCTGTGAAAATTTGGTAAAGCACT
12654_2757	LG1	122.271	GAGGGACCTTGTTGGTCAAGACATCGAGGCCTTT[A/G]TAGACTTGCATCGAATCTGCATTTATGATCTCGAT
1276_702	LG1	122.287	CTCCTTCGAATTCAAGTGTAAACTCAACCCCATT[A/G]AGGATATTCAAGAGGCCATTTCCTCCTCCTTCTCC
22328_4269	LG1	122.3	GAATTATAACATGTCCAGGTGGTTCTTTGCATTG[G/T]CTTTTACACAGGCAGCCGGAGTTTGATGCCTCGAA
20014_2347	LG1	122.309	GAACCACTAAGTAGTACTCTAAAAAAAGGCTAAC[A/G]TGATCGGTATAAATTATTTTGTCCATGCCAAATGA
13342_4360	LG1	122.32	TCCAGCTAGAGGTTCCACAATCACTTTTCAGCCA[C/T]TAGAACATCTTAATCCTCTCGAGTTTCATAGACCA
2472_3491	LG1	122.332	TCCTTATCCTCAGCTTAGTAACTTCCTTGGACCT[C/T]GTAGGAGTAGGGTATTTCGGGAAGGTACCAGCAAC
1313_967	LG1	122.358	GTGATGCTGCAAAAGATTTCATTGATGCTATTGA[A/G]AATAGAAGTGTTGGAGTTCTGCCAGTCGGGATTTC
6258_1777	LG1	122.39	AATACTATAGAAAAACCTTGTTATTTACCCGCTT[C/T]GTCTAGTTTGATGCTCTTTTTGCCAATTAACTAAT
8282_4609	LG1	122.391	TTTGGCGAGGCAGAGAAGACGCCCAAAAGGAGCT[C/T]TACAGTCTAATCAAAGAAACCTACAGTCAGTTACC
6221_195	LG1	122.4	CCGAACTCCGCAGTTCAGCTTCGAAGCTGGCCAC[A/G]TGGACTTCCTTCGGTTCCGATTCGATTCATTCGTT
30873_1450	LG1	122.401	ATATTTTGGCGTACATATATCCGTGCACTTGGTT[A/G]CTTGAGGCTTTTGTTTTTCTTGAAGAAACGTTCTT
2795_2574	LG1	122.411	AGCCTGATATTTTTACGGGGCTAAAACAATCTTT[C/T]TTGAATGCATTTAAGGTTATGGATAAAGAGCTCAG
16068_1658	LG1	122.435	CCATTGGGGTCGCCCTCTACTCATGCTGGGTTTC[C/T]ACCCGCATCCATTTCACCGCTAAAGTCTTAAGTAA
6718_4518	LG1	122.504	GTATATCGGCCGCGGCTGGGAAAGCGGGTGCCAT[A/C]ATTGGTTCATTCGGGTTTTTATATGCGTCCCAGAG
11734_504	LG1	122.51	GTTTTCGGATCGGGAAACGTTGGGAGGGTTGATT[A/C]TTGTGACGATATTTGTTGTGTTTATGACGTCTGTG
4467_1883	LG1	122.517	TATCGGTTATTGGAACTCAGAAACTAACTTTTCC[A/G]GATAACGTGTTTGATGTAATTCACTGTGCTAGGTG
6473_821	LG1	122.517	TGAGGTTGACACCAAATGCATTGTCTGCAAATTC[A/G]AGTACATGGTCATATTTACTAAGGACTAAATCTGC
6405_519	LG1	122.55	AAGACAGTGATAAAAAGGATGATGGAGTTTTGAT[A/C]AGTAGTCATACCTCATCTTCTGGTAGAAAAATTAA
223_5050	LG1	122.558	CTAGGACAAAATGGTTTTCTTGATGAATTTGTTT[A/G]CTGTGAAAAGATGTGCTTGTATGATTTGAAATGAT
18442_6091	LG1	122.576	CATGCTTGAGCGTTTTCGCAGAAATGAGAGACAT[C/T]GTGCTGTCCGTAGATAGTATCTTATAATTTTCATG
27071_6974	LG1	122.588	GGATTTTTACCTTTCCATCATTATTTTTGTTGAT[C/T]ATGCCTGCTTGATCGTTGATTCTTTTATTGTCAAA
826_5451	LG1	122.603	CTGGCCCCATGGGGCAAACGAATCGTAATGATAC[C/T]GGATCAAATAGTCCGACAGCACATTCTGCAGATGC
41874_4268	LG1	122.604	GGACACCATGTCCTATTTTGCACCTTTTCATATG[C/T]GTTACGTCTTAAAGGTCAGAAGCATTATCGACGCG
13073_478	LG1	122.624	TAGATCCAGCCGCGATGCTAAGCTTTTGTTTGGA[A/C]ATATGATTAACAATGAGTTTGAGTTTGATCAATAC
12794_3870	LG1	122.634	AGGAGTACAGGGACACTACCCTGAATGGTGCAGT[C/T]GACCAGATGTACACTGAGATGGCTTCCAGACACAG
4202_3850	LG1	122.637	TTTTAGGGCAGACATTCCAGTCTGTGGTCAGCAC[C/T]GATGTAATGATACGCCATGAAAGACGGGTGACTAA
15152_1593	LG1	122.664	ACATCATCCGTGCTCGAGTCTTAAGTCATTTGAT[C/T]ATCTCTCCGGTCTAGCCATCATGATGATTGAGCAA
6916_1428	LG1	122.67	TGCACACGGCCTTCAAATTCACAGGCCACAGCGG[A/G]TCCCACCCTGATGACAAATACGACCTCAGCGCTCT
43634_1298	LG1	122.673	TATTTATTTATTTTGCCAGATCAGCACGTTCTCC[A/G]TTGAAACTTATTGATAGATACCCTCAACAGCCTCA
1296_2584	LG1	122.688	TGCACGCGCACGCAAAGAGGGGGAGGTACGAAGC[A/G]CTCATTTGAATATCTTGTAGGGTTTGAACCCATAA
26114_6630	LG1	122.694	ACCAACTCAACCTATTTTGGATCCGACTTGGATT[A/G]CTATTAATGATTCATACTACATATCGGTCAGATGT
8693_5668	LG1	122.734	AGCTACCAACTATCTACCGTACCCTCGGAGAGAA[C/T]TACAATGAGCGGGTGCTTCCTTCAATTATTCATGA
10794_1506	LG1	122.737	TATAGACTACACTGCCATCAACTCCTTGATTTCT[A/G]AGCTATTTGAGTCATAACTTGATCATTTCAGAGTT
42041_1967	LG1	122.739	GGAATCCTCATGTGACCGCTTTGCAAGTTTACAT[A/C]AGTTGATTGATTACCGTAGCTCTACCAATGGTTAG
4617_2931	LG1	122.82	GATTTTTATATATACATGTATTTTAAATGTTCGG[A/G]TGTTTCGATACCTGGGTTGATGCGTTCACCAGCAC
11385_1883	LG1	122.841	GGCAGTTTAGATTGGAATTGATAAGGTATGCTCG[G/T]ATTTGTGGATTTTTTCAGTAGTCTGGCAATTTCAG
22203_141	LG1	122.876	TTGTTGTGCGTATCATGATGTTGCTTCAGTTGAT[C/T]TACCATTGCCTGTTGCTTTTCTTGAATTTCTGAAG
7049_4997	LG1	122.879	TGCTTTGCTTCAAGTAGTACAGAACCTAAATTTG[C/T]TGTTGAATGTAATGAGAGAGATGATGTTATTGATG
16993_1699	LG1	122.985	ATTCTATCTCATCTTTGATAGCACCTATCCTTAG[C/T]GGCAAGGACTCTTATGGTACGTGATTGTGGTATCT
8162_4007	LG1	122.988	TTTTTGGGAGCTCTGGAGAGTTCCTTGGGTTTGA[C/T]AAAGATGAATTTACTTCAAGAAGTGGTGGAAAAGC
40441_5447	LG1	123.036	GATCTACATTGCCACATGATATCATCTTACTACC[C/T]TGCAATATAGCACTGTTTGATTTCATACAGTCTGC
8626_3388	LG1	123.05	AATGTGCATGACAAGGCTCATGTTACCTTTATCG[A/G]TCATCCTCTGTTATATGCAGGCCTAAGAAGTTAAT
20835_2008	LG1	123.068	CTTTTGTTCGCGCGTGGTTCCCAAATTCTTTCGT[A/G]ACTACATCTTAACCGTAATGGAATTACTTCATCTT
2472_3344	LG1	123.095	TCGGACTTTTCAACCCGCAAAGCACAGCCTTATT[C/T]GCATTACTCCACGGAAACAGCAGCATGATTCCACA
23884_1315	LG1	123.102	AAAAAAGAAAAGAAAAAACAAATAATACACATTA[A/G]TTGGCATTTACAGTACAATTCGTTTCCATTTTAGC
18766_3882	LG1	123.118	TTTTAATTCTGATGGAGCTCTTGTGGAGCGCAGG[C/T]CTTTGGTATATGAATGTGGTCGAGATTGTAAGTGC
2803_1292	LG1	123.168	AGGATACAATAACGTATAACTCTTTGATCAATGG[A/G]TATGGGAAACAAGGAAGGTTTGACATGGTTGCCTT
605_4129	LG1	123.18	AGGATGACTCAGATGAAAGTTTAGGCATCGATTT[A/G]GGACAGCCTCTCCTACAAATGGTAAAAGGATGGCA
1781_1495	LG1	123.212	TCCCAACTGGTCCATCAGATTATGCTCCTAGCCC[A/G]ATTACCGACTTCCGAAATGGTCTCAATATTAAGCC
605_2895	LG1	123.246	CTAAAGGGTTTGATGAGTTCCAGGCTGAAATTAC[C/T]GTTTTATCGAAAGTGAAGCACCGTAATTTGGTGTC
24802_495	LG1	123.248	TTTTATTCCCTTCTTCAGATTTTGAAGCAGCCTG[C/T]TATAAAACCCTAATTTAATTAGACATTTGCAGCTC
30720_329	LG1	123.278	GTGCAAATAGCTGGTTGGTTAATTTAGAGGGAGG[A/G]GGTTGGTGTAATGACGCTAGTTCGTGCACATATCG
27669_488	LG1	123.305	TGGTTTGGAGCATCCTTGATTTCCAGAAGGACCA[A/G]GATGTTAGAATCAAAGTTGGGTATGAAGTATCTGA
605_1845	LG1	123.384	ATAATCACTTTGTTGGGCTTGTTCCCAACAATTT[A/G]ACATTGCTTCCTCAGCTAAAATCATTGAGGATAGG
29205_56	LG1	123.39	AGACATAAAATGACCAACCAAAGTACCACCATTA[C/T]CGTCATTGCAACACTATTTGCCAAGGCATTGTTTT
5118_1975	LG1	123.461	TGGGTCAAGAGATGAGAAGGCCTATCCATTCTAT[C/T]ATGGGTTTGTTATCAATATTACAACAAGAAAACTT
826_65	LG1	123.486	TTTTTTTTTTTTTTTTTTTGAAAAAAATTGTTTT[C/T]CTGTCGCCGGCCGAAACATATAATTTGAATAGAAC
8037_2597	LG1	123.497	GATATGGGTATTGATTGGTATTTGTGTAGGCATC[A/G]CGATGCTCTCCATGTTCATTTTACTGGTAGTATGC
605_4222	LG1	123.542	CGTGCTCAGTGAATCTTGATGATAGTAAAGGAAG[C/T]ATTCCTTCTAGGCCCGTTGGGTTTGCAGAGTCATT
6221_5737	LG1	123.561	TTTGGGTGAGATGGTACTTTTGGGCTTCACCGGT[A/G]GCATGGACATTATACGGAATTGTAACCTCTCAATT
1313_3226	LG1	123.573	TATCAGAAGATATAAAGTACTTGAATAACTGGTT[C/T]GATAATGTTCTTCTAAAGAGCTTAATAGAGTTGAG
4467_1751	LG1	123.591	ATGTTGGTTGTGGTGTTGCAAGCTTTGGTGGTTA[C/T]TTGCTCGATAAAGATGTCCTAACTATGTCTTTTGC
11800_700	LG1	123.605	CAACTGGAAGTGACAGTGACGTCGAGGAGCATTT[A/G]GAAGTGGAGAAGCGGCTAGACCATGATCTGAGTAG
41656_202	LG1	123.684	ACTTCTTGGAACCATGGAAATGTTTGGTTTATCA[C/T]TGATGCAACTTTAGCCATGTGTTTATCGTCTTCAA
6221_4148	LG1	123.686	TTCTTTTCTTCATGCTCGGGTTCAGCTGGCAGTC[A/G]GATAAATTATTATGGTTTATGTACTTTAACTTCAT
4824_3936	LG1	123.69	GATGAGTAGCCCTACATATGTATTATATTTGGAA[G/T]GTACTACGGATCATGCTGTGTTCTAGGGTTTTAGT
5087_1113	LG1	123.694	AGACTATCCGTACAAATTTCATATTTTGGCAGGT[A/G]TATAATGACTCTAGTGAAGGAAGGAAGGTATGCAC
34145_2240	LG1	123.717	CAATTATCTCGATCACTGCCTTCAATGTCAACAT[C/T]TTCTCATTTCCAACAGTTTGTAAGCAAAAATGTAC
2803_6179	LG1	123.773	CAATTGTGATGTGTGTTTTGTGCTTTTGTACATT[A/C]GTTATGAGAGTTTATTTTTTTATGAAAGGGAGGTT
11800_1172	LG1	123.786	ACAGAAAGGATTAGTGTTTATAGGGATTGTTCTT[A/G]TTTAGGGTCAAAAGAAAAAACAAACGGTTACATAT
38843_2038	LG1	123.803	TTTTTGTTACTTGCCGTAATGAAAAGTAGATTAC[C/T]CGATATAAAAGCCAGTCAGTCTTATCAAAAAAAAA
34307_182	LG1	123.817	GTGAAGCCTGAAGCTAAGAAACCAAAGAAGGGCG[A/G]TGCCGTGGTCTCCAAGAAGAAGACCCAGAAGGAGA
27071_7091	LG1	123.88	TCACTGGTAGCTGCAATCTATTGACTGTGTGTTT[A/G]TATGCTCATTTTGGGTTTTAAGTATTTTGAGTCAC
14544_3158	LG1	123.905	TTCATAGAAGATGGTTTAGAGAGTTGTTGATCTT[A/G]GGTTTTCGTAGATATTGAAGATGTCATAAGGATAT
34831_2224	LG1	123.908	AGTATCATTTTTGTCAAAAGTTCAGTTAAATCAT[C/T]GATCATTCTTCTAGGTTATTACATGCATGGTTCAT
4748_2692	LG1	123.922	AAGGAGGCAATACTGAAAAATCATCGGATGAATC[G/T]ATTCCCTCGAAGCTGGAAGTGGGACATTGTAAGGT
4899_97	LG1	124.064	TTATATGGGAGCAATTTTGCTCATTTTCTCAATG[A/C]TATTTACACAGAACCCCGACCTAACCCTAATTTTG
6064_1700	LG1	124.102	TATCATCATTCCTTCAAACATCCTTATTTGCATC[C/T]GAGTAATCACACTTAAAATAAATAGCATACTTCAT
7686_5158	LG1	124.232	ATGCTCTAAACCATTTTTGCCGAATGCAGGCCTT[A/G]GTTGATTTGCCAATAGCTTTCATCTCATCTGAGTT
43634_2056	LG1	124.254	ATGAAGTTGGTACTGCTCGTGCAGCTATAGGTTC[A/G]GGTTTATTATATCATGGTATTTCTAAAGTAAGTTG
2198_4604	LG1	124.274	TAGCTGATAATGCTGGCCTTGATAGCGCTGAGCT[A/G]ATCTCGCAGCTTCGTGCTGAGCATCATAGTGAGAA
313_5500	LG1	124.284	TGGTGTTGGATGTGGAAACCATTGAGATAATTTC[A/G]ACTTTGAATGAGCTAAAAGGTCTAGAAGTTGATAT
19741_37	LG1	124.353	GGTCAAATACGGTTTCTCCTTTGCATTTCTTCTT[C/T]TCTTTCCTAAAATACCGAACCTTCTACATACGAAC
12378_553	LG1	124.389	ATCTTTTCTATGAATATCTAGCTATTATCATTAG[C/T]TTCCACAAACATACTCTGATGTTCCATTTTAGATT
6954_3171	LG1	124.432	AGAAGTGTCATGAAGGAGTGTGTCCGAAGTGTTT[G/T]GTGCAAGTTGAACAAAAATGTAGATGTAGTTCTTC
14544_1493	LG1	124.497	TTCACATTACATATTCTAGTCGAATATACTCCTT[A/G]ACCTCTACACCTCCACTCAATATTGTTTCGCTTAG
11967_87	LG1	124.759	TCTTCTTCCTAAAATCCCCAAATCAATTCCCTCC[C/T]AGTTCTCAAAACCCAAATTCCTTTGGAAGTTAAAC
44866_2986	LG1	124.766	ATCTTCTCTTTGGATCTTCTTTTGGCTTCTCTAC[A/G]TAGAGTCTTTGTCATTATCAAACCTCAACTTCTAT
2803_6256	LG1	124.769	AACATTCAAATTGTAATTGTATCCTGGACTGTTT[C/T]TAGTGATGCTCTGTATGGGCCGGTTTTGATCTTAC
26923_2151	LG1	124.785	CTTATCGTGTTACTAGGTAATTGATTGAGTAAAG[A/G]GGTTGTTTGAGCAATTTATGGGCCAACACTACAAA
5255_5027	LG1	124.822	AGACGGTGGTAGCAACAGCAATGCTAGTGAGACG[A/G]TTCAACTTCCAAATAGCTCTTGGAGCTCCTCCTGT
1691_5110	LG1	124.867	CATTAAACTGGCAGTGAAGCAAATAATGCTCTTT[A/G]GTTAATCTCTGAACTATTTCCTATTGATATATCAA
3619_1116	LG1	125.117	TGAATCTAAGTTAAACTACTTGACTACTGATGGA[A/G]CTCATGAAGGACTTGTAACGTTGCGTAAAGAAGGG
7540_2416	LG1	125.126	TGGAGTGGATACCGAACAATGTGAAGAGCAGTGT[C/T]TGCGATGTGGCCCCCAAGGAGCTGAAGATGTGCGC
7540_2086	LG1	125.181	CAATGAGCGGAGTGACCTGCTGCCTGCGCTTCCC[A/G]GGCCAACTAAACTCCGATCTTCGAAAACTCGCCGT
8693_4275	LG1	125.292	TTGTTCAAACTCATAGTTTGTTAATCACACATTC[A/G]GACAAACTAATCCATTGAGCGTGACTTGTGGGTCA
38212_5750	LG1	125.304	GCTAAGGGATCAGGGGTTGGATGCTGAAATGGTA[A/G]AGTATACGTCTTCGGATATTTCTCCTGAGAATCAT
16687_3206	LG1	125.401	GTTTTTTTTTCGATATCTGCAATTATTGTTAGCT[C/T]TTCTCAAAGTTGTATTGAAACTGGAATCACAACAT
19961_3703	LG1	125.564	AATCTTTGCTATTTTAGTATTGTTCTGCAGTAAC[A/G]ATTTCTGATAAACATGAACATTTTGCATTTTCCAG
14696_1145	LG1	125.585	CTCGGATTGAAGGGCAGGAGGAGATGGGCAGTGT[C/T]ATGATCAAAAGGGCAATGGAGTTAAAAGTTAACCC
8668_1845	LG1	125.721	AAAGCAGCAAGCTCTGTGGTTAAGAAATTAAAGA[G/T]GACGCAAGATAACAGATTGAATTGTCAAGTTTTGC
24746_827	LG1	125.854	GAAATGATGGGTTTTTGATCGATGCATTTACAGT[C/T]TCAACAGCTGTTTGTGTTTTTACTAATTACATGGA
11056_2643	LG1	125.914	AATCTCCACCATTCCTTCCGCCCCTGCTTTCTTC[G/T]CCATTTCTACTTGTCCTCTTTCTGCTCACTCACTG
13209_3490	LG1	125.95	GGAGTTCCTATGCTGATTTCTGCAGGGGACGATG[C/T]CAAACTTTTTGCTTACCCTATAAGAGAATTTACAC
8160_2441	LG1	125.977	ATCATGCTCGTGCAACTTTTGAGACAATGAGAGC[A/G]AAGGGAATAGAACCAAGTTCACATGTTTTCACTAC
2909_2551	LG1	126.063	CGGGGAAGTACAAATCAGGGAGTCACAAAAAATC[C/T]GTTCTTGGTCTTGCATGGAACAAAGAATTTAGGAA
39942_849	LG1	126.204	CACATGCTTTTGGCAGCCATTCTTCTCATTCACA[C/T]GTGCACCTGATAAGCGACATTGATGATAATCATCA
44863_6576	LG1	126.216	GAACACTGAAATTCTCAGTTTGGTTTCAACTGGA[A/G]ACGGGATAGAATTGCAGTGAAATCTGATTCTGGTT
3258_3439	LG1	126.487	GCATTCTTAGCATAATTCTACATTGTTCATGGGG[C/T]AAACATTTTGGTGCTCAAACTCTGATGTCATATCT
5175_2671	LG1	126.498	AGCTGTTTTCTGGGAGATCTGGAACTTGGACGGG[C/T]GGTGGTGGAATATGGGTAAAGTTGTCAGGAAAAAT
8832_5048	LG1	126.636	CTTGGTTGGGAAAGCTAATACAAAAACGTTGGCA[C/T]CATTGATCGATGTCGCCATATCCTTTGTGGTGTAG
10644_1345	LG1	126.734	ATAAATTTTCTATAAACAAAAATGAACATATACA[A/G]CTTGAAGCATCATTAGAGTTTTGCAACCCTCGCAA
11982_3361	LG1	127.023	GTGCTATTAAGGTTGCAAAGGAAGAGCTTGCTCG[A/G]GAATGCAATTATATTTTGGAAGCTCAAAGTCAGAA
11868_465	LG1	127.228	TTCTCTAGCACATTGTTTAATATTTTTGTTTGTC[C/T]GGATGATTCGTTGTGCTCAGTTTCAACTTCTTCCG
7815_208	LG1	128.852	GAAATTCATCCGGTTCTACTGAACCTTTAATTGA[C/T]AGTATTGATGTTAGTCAAATTATTGTTTCTGAGAA
34855_3432	LG1	130.269	ATACAAAATAGATGAACAAAATATCAGTGTAGTT[A/G]ATGATCAAAACTCAGTTTCAACTTTGCAGTCTTAG
2967_3821	LG1	130.461	TTCTGTAAGATCGTCTACTTTGTTGAGTTTTTTT[G/T]ATTAAAAACAGCACTGTATGTACTTGATATATGTA
31798_5487	LG1	130.626	CCTATCATAGTTTAATAAATGCTATTTTGTTATT[C/T]TTGACCTAGGTGTTTGACTTTTTTTCATTTGTTTT
4744_1855	LG1	131.144	ACGGTTGTAATGGAGGGCTTCCTTCTCAAGCATT[C/T]GAATATATCAAATATAACGGAGGTCTTGACACTGA
24447_2560	LG1	132.264	TGATCCCACTTCTCCGTGGAAAATCCTCCCTCGG[C/T]AACAAATCATTCACAATGAAGCAAAACAATCGAAA
37430_53	LG1	132.521	AATAGTTGAAAGTGTGTTGTTTTGACTCACGGTT[A/G]TACTAATAAGAAACGTGAAGAATGAAACCACAAGC
22481_427	LG1	132.81	GCTTTTTTGATGACTTGGATTGTTGGGTAATGTA[C/T]AGTATACCTCATTAGTTGATGTTTTACATATCTAA
42511_1032	LG1	133.998	CATTTTCCTTTTCATACTAGTGGAAAATGCGTCT[C/T]ATTGTGTATCTAGTCCTTATAATAATAAGAAAATC
3413_3926	LG1	134.201	GGTTCATCTATATTTTGTGCTCCTTCGTGGAAAC[A/G]ACTATTTGGATTGTTCACCTTTCCTTTGGAGCATT
2472_936	LG1	137.079	TGTCATGCCTTGGCGAACGGGTCTAAGTGGGCAA[C/T]TGCAGAAAGCATTTGTCACAGGTGTGCCTTCTCTA
2152_4220	LG2	0	GGGATTTGTAAGTTGTTTTCAAATGTTTATGGCT[A/G]TAACATTTATTTATTTAGCGCACATGTACTCTCGC
1577_2941	LG2	6.49208	TGCTCTGATTCTAACATATACCAAGGAAATTTAA[A/G]CTAGTTTGATAGCTGTTTTTTTAGCTCTTATAATT
13380_1828	LG2	7.87901	ACCTGGCAATGAATAATATTAGCTCATTGAAGAG[A/G]TATCAGATAGCTAAAGTATACAGACGTGATAATCC
36151_4406	LG2	8.11667	GGGTTTTGCAGCAAGAAGGCTTCGTTTGCAAGTT[C/T]CTACCATTAAGGCTGAACATATGTTGAAGCCTGAA
1011_6588	LG2	8.70776	CTTTGCAAAATCGTCATGTCTCCAATTTCGACTG[A/G]CATTATGTACTCATTCTCATTTGTTCCATCGATTA
3724_3907	LG2	9.5319	CTCAAGCAGCTTATCAATTTTCATCTTTTAAGCT[A/G]GGAATGAAAGCAACTAAAGTAGAATCAAGGAGGTG
14970_4906	LG2	9.71706	TACTTCACACTGGCCGTCTGCGTAGCACGGGCCA[C/T]TCATTAGTGACAACTACAGTATGGCGATAGCAGCC
1870_489	LG2	9.72487	AACTTGAAAATAACTCAGGCGATGAGGGATCTTA[C/T]ACTGAATTAGTTGAGCCAGTTAGTAATGAATCTTA
21276_149	LG2	9.99299	TCGACGGTGATGGAGGATTGACGGTGATTGATGG[A/G]TCACATCTCGATATTCCCGATCTCCATTTTCCAAA
1787_1587	LG2	10.1749	AAAAGTGGGGAAGAAAAAGAAGTAACCATTTCTG[C/T]AGATGATGGAATACGTCCTGATACTACAGTATCAG
12092_1624	LG2	10.6109	CAGGTGTTCATGTTATCATGCTTGGTTCTTACAC[C/T]GAGTACGATAAGAATTCGGAGCAGTATGCTTGGCT
22266_5682	LG2	10.6249	TGTAGATTTGGAATGTGATCAAGTAAATTATGCT[A/G]GATGTATCCTATCTTTTAGCTTTTTAAGCTATTTT
7187_7716	LG2	10.789	AAGGTGTGCTTGATTCTCAATTCACTGGTAGTGC[A/G]TCCAACTTTCAACTTTGTTAGCGTGTACCTTTATA
31117_2966	LG2	10.8398	ATATGATCATAGCATCAGCGTTTACTATTATGTG[A/C]TTTCTATCTTTTACGAGCCACCAGTTCTAAATAAA
19645_5495	LG2	10.975	TTTCCTCCTCCTGTCGTCGCCTCCTGTCGACTAC[G/T]CAAGCTCGCCTTCAGTCAAGTAATACATCGTTCTA
2744_519	LG2	11.1069	ATGTACCAGTAATGGATTAAAAAAATATAATGCT[A/G]TGTACTAATGATGGATTGAAAGCAAGGATTGTGAC
94_5455	LG2	11.1893	GATGGAAAACAAAAATTATAAATTGAATAAACAC[C/T]GGTTGAATAAAATTGAGATAAGGTGGCTATGTAAT
9051_3820	LG2	11.6376	TGCTCAAAGTGACGCTGAGAAGAGTAAATTAGAC[A/G]TTGAAAAACATAAGGTGACAATCCAATTTATTTAA
10044_5881	LG2	11.7725	TCATATCTTGCCTATTACATTCATAATTGCTAGG[C/T]TGTTGATACCACTTTCATTCCTTATTTTATAATAA
32193_1182	LG2	11.892	ATGAGTGGAAGCAAGAGATGGAATTAATGGCAGG[C/T]CGCATAAAGAATGTAAGGCGAAGATTATATGACAA
9096_356	LG2	12.0268	CTTCTATAAAGAAAGAAAACGGTCAGCCTACCTT[A/G]GTGCCGCTTTTCCAGAATCATGATACCATAGCCGG
20642_4483	LG2	12.2898	ATGAGAGCAAGACTGTTGGTTCTGATAGCGATTC[A/G]ATTGGACTATTTGGTGTTTTCCTCCGTTCAACTTT
19942_3413	LG2	12.3663	GATACTCTTCTTGCTTCTAAAATTAAAAGGAACT[A/G]ATTGATCTATGTATTATTATGTCTCCAAATGACCC
26139_287	LG2	12.4894	ATTTGATTCAAGGTACAGCAATGTTATCTGGTAA[A/G]TTTCATTGATATCTTCGGCTAAATTATTTAAAGGA
94_6657	LG2	12.4901	CCTTTGGTGTTCAAGCTGTACAGAAAGCTACCGG[A/G]ATTAAAATTGCTAGCAAGGAATCCAAGGGTTCAAA
15868_4261	LG2	12.6617	GCTACTTGCGCTGTAGGGTGTATGAAATGGTCCC[A/G]TGTCTCATATTTTTGACCTTTTTGAGTTGAAGGGA
22657_3680	LG2	12.6845	TGGCATATTGCCTCTACTAGACATGCCATCATTG[A/G]CTAATGTAAGGTGTAGCAAATTCATGCCATTCATA
38090_5933	LG2	12.6904	AGCCATCCTAACATAGTGAAACTGAAGGAGGTTA[C/T]AAGGAAGAATGATGTATTACATTTCGTTTTTGAGT
43643_3643	LG2	12.7385	GGTACGGGTGGAGCGGGATTTGGAAGCGGTACGG[G/T]TTTGCGGGTTGAATGTGAATGAGTCGGATGACGCG
15100_2626	LG2	12.7797	CTATAACAACCTAGTTATATGTACTGGATTTTGA[C/T]GTGAATTGCTACCGATGACAGGCTTAGCCCAAACC
2913_2331	LG2	12.7867	ATATGAGAATCATGTCCATCGTCTTACCACAAAC[A/G]TATTTCTAGTCTGCTTGGAGCTGCTTTTTTATGAA
10077_3887	LG2	12.7989	AAATAAAGCTAGATCGCTACTTACAACCACACTT[C/T]CGCTATTACATGAGAGAGGTTAGAACAGTGGTGTA
14489_403	LG2	12.8044	AATGAGATCAAGTTACAGTGGTGAGTTGCGATTT[A/G]GTGAACAAGGTATAAGAATTTCATCAAGGGTAAAT
7374_470	LG2	12.8828	CACTGATTCACTTTTTTTTTGTGTTGGTCGGGGT[C/T]CGATCATTATTTACTTTAATTATACAAATCAACGG
7871_5740	LG2	12.8974	GTAAGAAGGTTGATTCCTTCTCTTTTGGTCTCAT[C/T]TTATACGAGGTAAAGTTTACAAATATTCTCCTCCA
11818_3460	LG2	12.9436	TTGGTCTGGATGTAGTTCGCACAGACAGGACACT[C/T]GTGTACTATGAGGATGAAAAAAATCGAGCCAGGGT
197_4390	LG2	12.9784	CTGATGGGAAATTTGATAACTTATTGGATGCTTT[C/T]TATGTTGGACAATCAGTTCGCAGCCATATACTTCA
680_1333	LG2	13.0587	CGGATGCTACTGGTAAGCTTGTGGCTCCCCTAGG[A/C]ACTGAGGTATTGGGACAGAAGGTTGATTCTAGGAA
23320_10066	LG2	13.1149	TCATTGCTATGTGAATCTACTTGCATGATTCAAC[A/G]TTTTGGTTGTATGTTTTAACATGGTTCGGAGCACG
40942_811	LG2	13.2225	CACATGTGATTGATCTTGTATGTTCTTGCTACCT[C/T]CCATCAGATCATTACTATTCGATCAATATCACATC
27171_4857	LG2	13.2292	TATTTTGTTACACAAGGTTCTTGATCACACCATC[A/G]ACTATCGTTGTAGTAAACTCGAAAGAATTTTTTGT
2806_762	LG2	13.2932	ATATCCCTAGTGTGCATGCTAGTTTCAGAGAAGC[C/T]GTAAGATTGATTCATAAAAAAGTTAGAGTTGAACT
10569_661	LG2	13.3065	TTGGGCTTACTTTACATGTAATGCCCGTGCTCAG[G/T]TTGTAAGTTCGAATAGAGCTTAGATTAATTATAGT
30872_3362	LG2	13.3313	CCTTTTGCACATCTTATATTCCTATTGCCCTTAA[C/T]TTTTGCTATCCATTTTATCTGTTACATGTAAAGAT
35948_1483	LG2	13.3498	TCGTTTATAAACCATGTTGGCAAATAATCAAAGC[A/G]GCTTTTGTTACATTTAGTGTTACTGAACCCATCAG
10981_1163	LG2	13.4021	AGGTTGCATTTCTCTTCTCAATAGAATATTGCAT[A/G]TTGTATTTATCCAAGGTTCATTTTTATTTTAACCA
26139_5211	LG2	13.4236	GATTTTCAGCCATTTTGCCCAGTGCATGGTTATA[C/T]CATACTCCATTGCTTGACAAAGTAATGTGGCTTCA
7397_2651	LG2	13.4412	TGGCTGTAGGCATTACACTTTGTTTTTCTCTTCT[A/G]TGTAAAGCATTAAAGTCAATTTTGCAAGTCCGGTC
44368_161	LG2	13.5834	CACCAGATCGTAATCTTCCTCAAGACAAATTGGC[C/T]TTGCATGCAGTTTCAAAATCGTAGGCTTCAAAACT
18305_311	LG2	13.5955	CAAAACGTGCAAGGTTCCGAACTAGTGTAGATGC[A/C]TCAGAAGAGCAGGTGATACAAGCAATGCAAAAAAT
9951_159	LG2	13.6374	GCTCAACAATGGCGCTATTACGAGCTAAGGGCAA[G/T]AATCTATCTCCACTAATCAACTCTTCTCTTTCTCA
8441_1895	LG2	13.6575	CAGTTTGATCAATTTTTGGCTGTTCTTTTGAGTG[C/T]CTGGAATTATTCAGAAATATCAAGTGTAGTTGAAT
28883_3735	LG2	13.6795	TTGCTTTATATGCTTTAGGAGAGAAAGGCATTCT[C/T]GATCAAAGTTCTTTATTTTGGAAGTACATTAATTG
7333_4483	LG2	13.6823	TCTCCTTTTCAGGCGAAAGGCTAGGCGTGTGGCT[C/T]GCTTTATTCCCAACAGTCTACCTCTCAGCAGGAAC
5088_1696	LG2	13.777	GAAAATCAGTGTTTGGCAGTGCTGCAGAGGATGG[C/T]TTCTTAAACATCTGGGATCATGAAATGGTAAATTC
2285_3011	LG2	13.7915	GTAAGCTCATTTGACCCTAAACACAGTGACACCA[A/G]CAACGCACATGCTTCAAAGCTGAACACAGACACTG
25595_7006	LG2	13.8205	TGGGCAATGGTAGATATGCAAGTGAAGGCAAGTA[C/T]AGAGCAACGTCCATAGCTAATCCTAGAGTTCAAAC
6308_2188	LG2	13.8796	AGAAAGAATTGAGAAAGAGGGAAAAGGGTGTGTA[A/G]TTGTCGTTAACAAATGGGACACCATCCCAAACAAA
988_1176	LG2	13.8965	GAAGGGAAGTTTTTCTATCAGAGAAAATAAGCGA[A/G]CTTGAAAATGAGAACCGACAAATAACAGAAACGTA
5054_5840	LG2	13.8967	TTAGTTTTTATATTCCTGCTACGGACGTTTGTCT[C/T]GCTTGTAATGCATTCTTCAATAAACTGATTATTTT
9190_2603	LG2	13.935	TACAGGGAGAAGTTACAGAAATGGGAGGGCCCGT[A/G]GTTCAAATAGTAGATTCCATGAAGGTTATCTTGAA
39843_223	LG2	13.9385	AGAGAGTTGGCGCCGGAGCTCCAGTCTATTTAGC[A/G]GCGGTCCTTGAGTATCTGGCTTCTGAGGTATTGGA
19132_6775	LG2	14.022	CAATGTTGGAGCTAGCATCGCTCGGCATTTAGGT[A/G]AAGTTAAGTTGTGTTCTACATTTGCCATTTCCATA
4305_1914	LG2	14.0493	TAGCAGTTGGAACTGTTGCAGCTGCTTCAATTCT[A/G]ACCGCTTCCATAATCGGAGAAGGTGTATCGCCTAC
996_3528	LG2	14.0497	GAGGATCATATGTTTTGATAATTTTACTTGTCAT[A/G]TCCTTTGTTTATGTATCCTTGTACAGCGAAATTTT
34312_2266	LG2	14.0641	GATAATGGAACAGACATTGCCGCATCTTGAAAAG[A/G]TTATCTCATCAGGAAGCGATTCTCTTAAAATATCT
33875_314	LG2	14.082	TGCGGTCTTCGACATCCTCCGCTTAGCGAATCCC[C/T]ATCTATCCAATTTCCTTTCACAAGTTCCAAATATT
12796_747	LG2	14.1106	CACAGTAACATAATGCTGTACGAGTTCAAGGGAG[C/T]GGAATAGTGCTTCCATCTACTTTCATGTTTATTTA
11847_1981	LG2	14.1297	CATATTTAATCGTTTTCCTCTGTAGTGGTTTCCT[C/T]ACTTCACCTATTTTGTTGTATTCCCTTCCTTGAAA
31945_3008	LG2	14.1363	ATAGCTTTCGCGTCTGACGCACAGACGTGACGAA[A/G]TTCTGGGATTCTTCTCCCTTCAGCTATATATTCCA
22378_2259	LG2	14.145	AAGTAATAGGCCTATTGTTCGTTATTTATTATTA[G/T]CTGCTAAGATCACACTATCAATATAACAAACAATA
[truncated: 9,431 more rows]

## Sheet: S4 - Linkage map stats per LG
Supplementary Table S4: Statistics of linkage maps, per linkage group
Statistics of integrated map:
	marker count	length (cM)	max. gap (cM)
LG1	1927	137.079	2.8787
LG2	2273	146.319	6.4921
LG3	1825	138.482	3.0933
LG4	1235	150.897	4.7364
LG5	1264	138.316	3.6251
LG6	1107	138.492	4.685
LG7	1115	133.217	2.6078
LG8	683	139.838	5.9446
total or mean	11429	1122.64	4.2
Statistics of map of Population 1
	marker count	length (cM)	max. gap (cM)
LG1	1463	136.754	3.9052
LG2	1593	142.189	4.8524
LG3	1373	128.377	3.8136
LG4	755	146.701	3.5874
LG5	768	136.872	4.2489
LG6	1090	138.492	4.685
LG7	833	123.459	3.8405
LG8	587	143.133	6.8118
total or mean	8462	1095.98	4.5
Statistics of map of Population 2
	marker count	length (cM)	max. gap (cM)
LG1	773	135.841	12.5196
LG2	1133	147.596	4.5911
LG3	683	152.932	5.8204
LG4	611	149.998	16.7784
LG5	662	138.587	8.518
LG6	557	99.007	21.7338
LG7	445	153.041	7.0435
LG8	124	63.6775	6.1066
total or mean	4988	1040.68	10.4

## Sheet: S5 - Spearman rank correlation
Supplementary Table S5: Spearman's rank correlation of marker order between physical and genetic position of markers
Chromosome:	Spearman's ρ:
chr1	0.882
chr2	0.938
chr3	0.864
chr4	0.961
chr5	0.89
chr6	0.659
chr7	0.938
chr8	0.948

## Sheet: S6 - Annotation
Supplementary Table S6: Numerical summary of annotation per chromosome
Chromosome:	Length:	Number genes:	Total CDS length:	CDS %:	Alternative transcipts:	Number repeats:	Total repeat length:	Repeat %:
chr1	2342834822	9560	13799554	0.589011	5245	3758398	1907657153	81.4252
chr2	2446554542	10377	16338655	0.667823	6135	3930986	1990346206	81.353
chr3	2198771135	9004	13310974	0.605382	4995	3524080	1790344157	81.4248
chr4	1692364944	7130	10308805	0.609136	4057	2707540	1379243480	81.498
chr5	1910501443	7457	10793771	0.564971	3977	3024922	1562387416	81.7789
chr6	1690374265	6932	9951756	0.588731	3739	2714009	1367536924	80.9014
chr7	1574228576	6241	8367515	0.531531	3268	2499122	1278242141	81.198
chr8	1405708868	5707	7901211	0.56208	2958	2246869	1144848666	81.4428
